# Supplementary material for: Sustainable electrochemical synthesis of aliphatic nitro-NNO-azoxy compounds employing ammonium dinitramide and their in vitro evaluation as potential nitric oxide donors and fungicides
Source: Beilstein J Org Chem. 2025 Dec 29;21:2739–54. doi: 10.3762/bjoc.21.211 (PMC12766168; doi:10.3762/bjoc.21.211)
Supplement: File 2 — Crystallographic information for compound 2c. [file Beilstein_J_Org_Chem-21-2739-s002.cif]

data_akaschz70
# start Validation Reply Form
_vrf_PLAT430_akaschz70
;
PROBLEM: Short Inter D...A Contact  O1       ..O3B      .       2.72 Ang.  
RESPONSE: This is due to the unique crystal structure.
;
# end Validation Reply Form
_publ_section_acknowledgements
;
Crystal structure determination was performed in the Department of Structural
Studies of Zelinsky Institute of Organic Chemistry, Moscow.
;
_audit_creation_date               2025-05-18
_audit_creation_method
;
Olex2 1.5
(compiled 2021.11.18 svn.ra9532c28 for OlexSys, GUI svn.r6429)
;
_shelx_SHELXL_version_number       '2018/3'
_audit_contact_author_email        dinasyrova@ioc.ac.ru
_audit_contact_author_name         'Darina I. Nasyrova'
_publ_contact_author_id_orcid      0000-0002-2594-8645
_publ_section_references
;
Dolomanov, O.V., Bourhis, L.J., Gildea, R.J, Howard, J.A.K. & Puschmann, H.
 (2009), J. Appl. Cryst. 42, 339-341.

Sheldrick, G.M. (2008). Acta Cryst. A64, 112-122.
;
_chemical_name_common              ?
_chemical_name_systematic          ?
_chemical_formula_moiety           'C6 H10 N4 O5'
_chemical_formula_sum              'C6 H10 N4 O5'
_chemical_formula_weight           218.18
_chemical_melting_point            ?
_chemical_oxdiff_formula           C6H10N4O5
_chemical_oxdiff_usercomment       AKASchZ70
loop_
  _atom_type_symbol
  _atom_type_description
  _atom_type_scat_dispersion_real
  _atom_type_scat_dispersion_imag
  _atom_type_scat_source
 'C' 'C' 0.0181 0.0091 'International Tables Vol C Tables 4.2.6.8 and 6.1.1.4'
 'H' 'H' 0.0000 0.0000 'International Tables Vol C Tables 4.2.6.8 and 6.1.1.4'
 'N' 'N' 0.0311 0.0180 'International Tables Vol C Tables 4.2.6.8 and 6.1.1.4'
 'O' 'O' 0.0492 0.0322 'International Tables Vol C Tables 4.2.6.8 and 6.1.1.4'

_shelx_space_group_comment
;
The symmetry employed for this shelxl refinement is uniquely defined
by the following loop, which should always be used as a source of
symmetry information in preference to the above space-group names.
They are only intended as comments.
;
_space_group_crystal_system        'triclinic'
_space_group_IT_number             2
_space_group_name_H-M_alt          'P -1'
_space_group_name_Hall             '-P 1'
loop_
  _space_group_symop_operation_xyz
 'x, y, z'
 '-x, -y, -z'

_cell_length_a                     8.52830(10)
_cell_length_b                     10.54370(10)
_cell_length_c                     10.9886(2)
_cell_angle_alpha                  74.0540(10)
_cell_angle_beta                   89.7980(10)
_cell_angle_gamma                  86.7860(10)
_cell_volume                       948.51(2)
_cell_formula_units_Z              4
_cell_measurement_reflns_used      18014
_cell_measurement_temperature      100.0(2)
_cell_measurement_theta_max        79.4810
_cell_measurement_theta_min        4.1710
_shelx_estimated_absorpt_T_max     0.776
_shelx_estimated_absorpt_T_min     0.611
_exptl_absorpt_coefficient_mu      1.163
_exptl_absorpt_correction_T_max    1.000
_exptl_absorpt_correction_T_min    0.232
_exptl_absorpt_correction_type     gaussian
_exptl_absorpt_process_details
;
CrysAlisPro 1.171.44.111a (Rigaku Oxford Diffraction, 2025)
Numerical absorption correction based on gaussian integration over
a multifaceted crystal model
Empirical absorption correction using spherical harmonics,
implemented in SCALE3 ABSPACK scaling algorithm.
;
_exptl_absorpt_special_details     ?
_exptl_crystal_colour              colourless
_exptl_crystal_density_diffrn      1.528
_exptl_crystal_density_meas        ?
_exptl_crystal_density_method      'not measured'
_exptl_crystal_description         block
_exptl_crystal_F_000               456
loop_
  _exptl_crystal_face_index_h
  _exptl_crystal_face_index_k
  _exptl_crystal_face_index_l
  _exptl_crystal_face_perp_dist
 2 1 -6 0.1318
 4 -4 -1 0.2185
 -1 -3 5 0.1465
 3 5 -1 0.1334
 -2 5 -2 0.2090
 -2 -6 1 0.0837
 5 1 1 0.1888
 1 7 3 0.1333
 1 -6 0 0.1804
 -3 -5 -4 0.1156
 -2 6 4 0.1264
 0 3 7 0.1520
 1 0 7 0.1893
 -1 -1 -7 0.1038
 4 -2 -4 0.2005
 -2 -4 4 0.1118
 5 -2 -1 0.2045
 4 2 -3 0.1256
 2 4 -4 0.1434
 5 2 -1 0.1558
 3 5 -2 0.1262
 2 7 2 0.1317
 4 2 4 0.1998
 3 6 3 0.1513
 0 7 4 0.1202
 1 6 5 0.1371
 -2 -4 -6 0.1118
 -3 0 6 0.1171

_exptl_crystal_size_max            0.47
_exptl_crystal_size_mid            0.3
_exptl_crystal_size_min            0.23
loop_
  _exptl_oxdiff_crystal_face_indexfrac_h
  _exptl_oxdiff_crystal_face_indexfrac_k
  _exptl_oxdiff_crystal_face_indexfrac_l
  _exptl_oxdiff_crystal_face_x
  _exptl_oxdiff_crystal_face_y
  _exptl_oxdiff_crystal_face_z
 2.4419 1.3232 -5.7024 -0.2170 -0.9130 -0.3453
 4.2818 -4.0280 -1.4576 -0.1375 -0.5648 0.8137
 -1.1038 -2.7093 5.4182 0.1789 0.7573 0.6280
 3.4049 5.2409 -0.5504 0.5928 -0.7157 -0.3693
 -2.4147 4.9324 -1.9950 0.0411 -0.0449 -0.9981
 -2.3343 -5.7869 0.9823 -0.5234 0.6308 0.5728
 5.4415 1.4073 1.0423 0.5755 -0.6987 0.4250
 1.3875 6.6062 3.0543 0.8665 -0.1582 -0.4734
 0.9648 -6.4912 -0.3666 -0.4641 0.0828 0.8819
 -2.7901 -5.3585 -4.3612 -0.9799 0.1802 0.0860
 -1.8790 5.8367 4.1022 0.6702 0.4138 -0.6161
 -0.0776 3.4190 6.9163 0.8503 0.5221 0.0665
 1.3878 0.2682 6.6923 0.6903 0.4221 0.5876
 -1.0599 -1.0698 -6.9471 -0.7511 -0.4598 -0.4737
 4.2812 -2.0885 -4.2944 -0.2313 -0.9024 0.3635
 -2.0985 -4.1637 3.7371 -0.1461 0.7924 0.5922
 5.1983 -1.9795 -0.8619 0.1348 -0.7128 0.6883
 4.1746 2.3554 -3.3863 0.1812 -0.9736 -0.1389
 2.0808 4.1736 -3.7363 0.1457 -0.7903 -0.5951
 5.1647 2.3127 -0.9147 0.4584 -0.8773 0.1420
 3.3923 4.6006 -1.9215 0.4251 -0.8168 -0.3899
 1.5304 6.6559 2.3631 0.8211 -0.2438 -0.5162
 4.2725 2.1909 4.4877 0.8498 -0.2493 0.4644
 2.7922 5.7905 3.4938 0.9390 -0.2776 -0.2032
 -0.1830 6.6078 3.5826 0.8028 0.1049 -0.5869
 0.9759 5.7991 5.1826 0.9581 0.1265 -0.2569
 -2.2985 -3.5384 -6.2170 -0.9646 -0.1288 -0.2302
 -3.0929 -0.2991 5.6487 0.2461 0.9576 0.1498

_exptl_transmission_factor_max     ?
_exptl_transmission_factor_min     ?
_diffrn_reflns_av_R_equivalents    0.0324
_diffrn_reflns_av_unetI/netI       0.0223
_diffrn_reflns_Laue_measured_fraction_full  0.999
_diffrn_reflns_Laue_measured_fraction_max  0.991
_diffrn_reflns_limit_h_max         10
_diffrn_reflns_limit_h_min         -10
_diffrn_reflns_limit_k_max         13
_diffrn_reflns_limit_k_min         -13
_diffrn_reflns_limit_l_max         13
_diffrn_reflns_limit_l_min         -14
_diffrn_reflns_number              25159
_diffrn_reflns_point_group_measured_fraction_full  0.999
_diffrn_reflns_point_group_measured_fraction_max  0.991
_diffrn_reflns_theta_full          67.684
_diffrn_reflns_theta_max           79.655
_diffrn_reflns_theta_min           4.185
_diffrn_ambient_environment        N~2~
_diffrn_ambient_temperature        100.0(2)
_diffrn_detector                   'Hybrid Pixel Array Detector'
_diffrn_detector_area_resol_mean   10.0000
_diffrn_detector_type              HyPix
_diffrn_measured_fraction_theta_full  0.999
_diffrn_measured_fraction_theta_max  0.991
_diffrn_measurement_details
;
List of Runs (angles in degrees, time in seconds):

  # Type    Start    End  Width  t~exp~   \w     \q     \k     \f   Frames
--------------------------------------------------------------------------
  1  \w    -51.00 -18.00   0.50    0.30    --  -90.00  45.00 120.00   66
  2  \w    -51.00 -18.00   0.50    0.30    --  -90.00  45.00  90.00   66
  3  \w    -51.00 -18.00   0.50    0.30    --  -90.00  45.00  30.00   66
  4  \w    -51.00 -18.00   0.50    0.30    --  -90.00  45.00 -60.00   66
  5  \w    -27.00  26.00   0.50    0.10    --  -48.13  19.00-150.00  106
  6  \w     40.00 111.00   0.50    0.30    --  111.50-125.00   0.00  142
  7  \w     40.00 111.00   0.50    0.30    --  111.50-125.00  60.00  142
  8  \w     40.00 111.00   0.50    0.30    --  111.50-125.00 120.00  142
  9  \w     40.00 111.00   0.50    0.30    --  111.50-125.00 150.00  142
 10  \w     49.00  75.00   0.50    0.30    --  111.50-125.00 150.00   52
 11  \w     40.00 105.00   0.50    0.30    --  111.50 -95.00  60.00  130
 12  \w     45.00  77.00   0.50    0.30    --  111.50-125.00   0.00   64
 13  \w     40.00 105.00   0.50    0.30    --  111.50 -95.00  90.00  130
 14  \w     80.00 108.00   0.50    0.30    --  111.50-125.00  30.00   56
 15  \w     40.00 105.00   0.50    0.30    --  111.50 -95.00 -30.00  130
 16  \w     43.00 100.00   0.50    0.30    --  111.50 -95.00 -60.00  114
 17  \w     40.00 105.00   0.50    0.30    --  111.50 -95.00-120.00  130
 18  \w     40.00 105.00   0.50    0.30    --  111.50 -95.00-150.00  130
 19  \w     80.00 105.00   0.50    0.30    --  111.50 -95.00-180.00   50
 20  \w     78.00 108.00   0.50    0.30    --  111.50-125.00-150.00   60
 21  \w     40.00 105.00   0.50    0.30    --  111.50 -95.00 -90.00  130
 22  \w     62.00  87.00   0.50    0.30    --  111.50 -95.00   0.00   50
 23  \w     85.00 111.00   0.50    0.30    --  111.50 -86.00 -48.45   52
 24  \w     69.00 105.00   0.50    0.30    --  111.50 -95.00  30.00   72
 25  \w     40.00 105.00   0.50    0.30    --  111.50 -95.00  90.00  130
 26  \w     40.00 105.00   0.50    0.30    --  111.50 -95.00 150.00  130
 27  \w     40.00 105.00   0.50    0.30    --  111.50 -95.00 120.00  130
 28  \w     40.00 136.00   0.50    0.30    --  111.50 -82.00 166.00  192
 29  \w    -21.00  72.00   0.50    0.10    --   48.13 -82.00 166.00  186
 30  \w     40.00 136.00   0.50    0.30    --  111.50 -82.00  15.62  192
 31  \w    112.00 137.00   0.50    0.30    --  111.50 -85.00-171.44   50
 32  \w     40.00 137.00   0.50    0.30    --  111.50 -85.00-171.44  194
 33  \w     40.00 105.00   0.50    0.30    --  111.50 -77.00-120.00  130
 34  \w     45.00  71.00   0.50    0.30    --  111.50 -61.00-120.00   52
 35  \w     40.00  69.00   0.50    0.30    --  111.50 -77.00 -30.00   58
 36  \w     40.00  71.00   0.50    0.30    --  111.50 -61.00 -30.00   62
 37  \w     40.00  69.00   0.50    0.30    --  111.50 -61.00   0.00   58
 38  \w     40.00  71.00   0.50    0.30    --  111.50 -61.00 -60.00   62
 39  \w     45.00  71.00   0.50    0.30    --  111.50 -77.00  30.00   52
 40  \w     40.00 105.00   0.50    0.30    --  111.50 -77.00 150.00  130
 41  \w     40.00  71.00   0.50    0.30    --  111.50 -61.00 150.00   62
 42  \w     41.00  67.00   0.50    0.30    --  111.50 -61.00  90.00   52
 43  \w    -25.00  27.00   0.50    0.10    --   48.13 -19.00-120.00  104
 44  \w     79.00 120.00   0.50    0.30    --  111.50  -2.00 -34.95   82
 45  \w    103.00 177.00   0.50    0.30    --  111.50  15.00-150.00  148
 46  \w     96.00 142.00   0.50    0.30    --  111.50  61.00  60.00   92
 47  \w     90.00 178.00   0.50    0.30    --  111.50  77.00 150.00  176
 48  \w    141.00 167.00   0.50    0.30    --  111.50  61.00 150.00   52
 49  \w     97.00 135.00   0.50    0.30    --  111.50  61.00 150.00   76
 50  \w    101.00 129.00   0.50    0.30    --  111.50  45.00 150.00   56
 51  \w    115.00 173.00   0.50    0.30    --  111.50  77.00 120.00  116
 52  \w    133.00 163.00   0.50    0.30    --  111.50  45.00 150.00   60
 53  \w    118.00 175.00   0.50    0.30    --  111.50  61.00 -90.00  114
 54  \w    101.00 178.00   0.50    0.30    --  111.50  45.00-120.00  154
 55  \w    101.00 178.00   0.50    0.30    --  111.50  45.00-150.00  154
 56  \w    115.00 166.00   0.50    0.30    --  111.50  30.00 -90.00  102
 57  \w    101.00 178.00   0.50    0.30    --  111.50  30.00 -60.00  154
 58  \w    118.00 149.00   0.50    0.30    --  111.50  30.00  60.00   62
 59  \w    123.00 175.00   0.50    0.30    --  111.50  15.00 120.00  104
 60  \w    101.00 178.00   0.50    0.30    --  111.50  15.00  60.00  154
 61  \w    101.00 178.00   0.50    0.30    --  111.50  82.00 -71.00  154
 62  \w     95.00 160.00   0.50    0.30    --  111.50 125.00-150.00  130
 63  \w     96.00 151.00   0.50    0.30    --  111.50 125.00 -30.00  110
 64  \w    -72.00  24.00   0.50    0.10    --  -48.13  82.00 -71.00  192
 65  \w   -114.00 -18.00   0.50    0.30    --  -90.00  82.00 -71.00  192
 66  \w   -161.00 -79.00   0.50    0.30    --  -90.00 -82.00 166.00  164
 67  \w   -119.00 -73.00   0.50    0.10    --  -48.13-125.00 -60.00   92
 68  \w   -119.00 -73.00   0.50    0.10    --  -48.13-125.00 -90.00   92
 69  \w   -120.00 -38.00   0.50    0.10    --  -48.13 -38.00-180.00  164
 70  \w   -120.00 -38.00   0.50    0.10    --  -48.13 -38.00-180.00  164
;
_diffrn_measurement_device         'four-circle diffractometer'
_diffrn_measurement_device_type    'XtaLAB Synergy, Dualflex, HyPix'
_diffrn_measurement_method         '\w scans'
_diffrn_orient_matrix_type        
 'CrysAlisPro convention (1999,Acta A55,543-557)'
_diffrn_orient_matrix_UB_11        0.0694550000
_diffrn_orient_matrix_UB_12        0.0769753000
_diffrn_orient_matrix_UB_13        0.0856651000
_diffrn_orient_matrix_UB_21        -0.1362906000
_diffrn_orient_matrix_UB_22        -0.0382624000
_diffrn_orient_matrix_UB_23        0.0928757000
_diffrn_orient_matrix_UB_31        0.0966421000
_diffrn_orient_matrix_UB_32        -0.1256121000
_diffrn_orient_matrix_UB_33        0.0727910000
_diffrn_oxdiff_digest_od_ed
;

;
_diffrn_radiation_monochromator    mirror
_diffrn_radiation_probe            x-ray
_diffrn_radiation_type             'Cu K\a'
_diffrn_radiation_wavelength       1.54184
_diffrn_source                     'micro-focus sealed X-ray tube'
_diffrn_source_type                'PhotonJet (Cu) X-ray Source'
_reflns_Friedel_coverage           0.000
_reflns_Friedel_fraction_full      .
_reflns_Friedel_fraction_max       .
_reflns_number_gt                  3898
_reflns_number_total               4086
_reflns_special_details
;
 Reflections were merged by SHELXL according to the crystal
 class for the calculation of statistics and refinement.
 
 _reflns_Friedel_fraction is defined as the number of unique
 Friedel pairs measured divided by the number that would be
 possible theoretically, ignoring centric projections and
 systematic absences.
;
_reflns_threshold_expression       'I > 2\s(I)'
_computing_cell_refinement         'CrysAlisPro 1.171.44.111a (Rigaku OD, 2025)'
_computing_data_collection        
 'CrysAlisPro system (CCD 44.111a 64-bit (release 13-05-2025))'
_computing_data_reduction          'CrysAlisPro 1.171.44.111a (Rigaku OD, 2025)'
_computing_molecular_graphics      'Olex2 1.5 (Dolomanov et al., 2009)'
_computing_publication_material    'Olex2 1.5 (Dolomanov et al., 2009)'
_computing_structure_refinement    'XL  (Sheldrick, 2008)'
_computing_structure_solution      'SHELXT 2014/5 (Sheldrick, 2014)'
_refine_diff_density_max           0.328
_refine_diff_density_min           -0.302
_refine_diff_density_rms           0.042
_refine_ls_extinction_coef         0.0085(6)
_refine_ls_extinction_expression  
 'Fc^*^=kFc[1+0.001xFc^2^\l^3^/sin(2\q)]^-1/4^'
_refine_ls_extinction_method       'SHELXL-2018/3 (Sheldrick 2018)'
_refine_ls_goodness_of_fit_ref     1.054
_refine_ls_hydrogen_treatment      constr
_refine_ls_matrix_type             full
_refine_ls_number_parameters       320
_refine_ls_number_reflns           4086
_refine_ls_number_restraints       29
_refine_ls_R_factor_all            0.0402
_refine_ls_R_factor_gt             0.0387
_refine_ls_restrained_S_all        1.061
_refine_ls_shift/su_max            0.001
_refine_ls_shift/su_mean           0.000
_refine_ls_structure_factor_coef   Fsqd
_refine_ls_weighting_details      
 'w=1/[\s^2^(Fo^2^)+(0.0380P)^2^+0.4535P] where P=(Fo^2^+2Fc^2^)/3'
_refine_ls_weighting_scheme        calc
_refine_ls_wR_factor_gt            0.0944
_refine_ls_wR_factor_ref           0.0953
_refine_special_details            ?
_olex2_refinement_description
;
1. Fixed Uiso
 At 1.2 times of:
  All C(H,H) groups
2. Restrained distances
 C1-N2A \\sim C1-N2B
 with sigma of 0.003
 N2A-N3A \\sim N2B-N3B
 with sigma of 0.003
 N2A-O3A \\sim N2B-O3B
 with sigma of 0.003
 N3A-N4A \\sim N3B-N4B
 with sigma of 0.003
 N4A-O4A \\sim N4B-O4B
 with sigma of 0.003
 N4A-O5A \\sim N4B-O5B
 with sigma of 0.003
 C7-N6A \\sim C7-N6B
 with sigma of 0.003
 N6A-N7A \\sim N6B-N7B
 with sigma of 0.003
 N7A-O8A \\sim N7B-O8B
 with sigma of 0.003
 N7A-N8A \\sim N7B-N8B
 with sigma of 0.003
 N8A-O9A \\sim N8B-O9B
 with sigma of 0.003
 N8A-O10A \\sim N8B-O10B
 with sigma of 0.003
 O9A-O10A \\sim O9B-O10B
 with sigma of 0.003
 C7-N5A \\sim C7-N5B
 with sigma of 0.003
 N5A-O6A \\sim N5B-O6B
 with sigma of 0.003
 N5A-O7A \\sim N5B-O7B
 with sigma of 0.003
 O6A-O7A \\sim O6B-O7B
 with sigma of 0.003
3. Uiso/Uaniso restraints and constraints
Uanis(O6A) \\sim Ueq, Uanis(O7A) \\sim Ueq: with sigma of 0.001 and sigma for
terminal atoms of 0.002
Uanis(N2A) = Uanis(N2B)
Uanis(N3A) = Uanis(N3B)
Uanis(O3A) = Uanis(O3B)
Uanis(N4A) = Uanis(N4B)
Uanis(O4A) = Uanis(O4B)
Uanis(O5A) = Uanis(O5B)
Uanis(N6A) = Uanis(N6B)
Uanis(N7A) = Uanis(N7B)
Uanis(O8A) = Uanis(O8B)
Uanis(N8A) = Uanis(N8B)
Uanis(O9A) = Uanis(O9B)
Uanis(O10A) = Uanis(O10B)
Uanis(N5A) = Uanis(N5B)
Uanis(O6A) = Uanis(O6B)
Uanis(O7A) = Uanis(O7B)
4. Others
 Sof(N2B)=Sof(N3B)=Sof(N4B)=Sof(O3B)=Sof(O4B)=Sof(O5B)=1-FVAR(1)
 Sof(N2A)=Sof(N3A)=Sof(N4A)=Sof(O3A)=Sof(O4A)=Sof(O5A)=FVAR(1)
 Sof(N6B)=Sof(N7B)=Sof(N8B)=Sof(O8B)=Sof(O9B)=Sof(O10B)=1-FVAR(2)
 Sof(N6A)=Sof(N7A)=Sof(N8A)=Sof(O8A)=Sof(O9A)=Sof(O10A)=FVAR(2)
 Sof(O6B)=Sof(O7B)=Sof(N5B)=1-FVAR(3)
 Sof(O6A)=Sof(O7A)=Sof(N5A)=FVAR(3)
5.a Secondary CH2 refined with riding coordinates:
 C2(H2A,H2B), C3(H3A,H3B), C4(H4A,H4B), C5(H5A,H5B), C6(H6A,H6B), C8(H8A,H8B),
 C9(H9A,H9B), C10(H10A,H10B), C11(H11A,H11B), C12(H12A,H12B)
;
_atom_sites_solution_hydrogens     geom
_atom_sites_solution_primary       direct
_atom_sites_solution_secondary    difmap
loop_
  _atom_site_label
  _atom_site_type_symbol
  _atom_site_fract_x
  _atom_site_fract_y
  _atom_site_fract_z
  _atom_site_U_iso_or_equiv
  _atom_site_adp_type
  _atom_site_occupancy
  _atom_site_site_symmetry_order
  _atom_site_calc_flag
  _atom_site_refinement_flags_posn
  _atom_site_refinement_flags_adp
  _atom_site_refinement_flags_occupancy
  _atom_site_disorder_assembly
  _atom_site_disorder_group
 O1 O 0.60359(12) 0.05441(10) 0.78701(11) 0.0371(3) Uani 1 1 d . . . . .
 O2 O 0.82368(11) -0.02886(9) 0.88084(10) 0.0317(2) Uani 1 1 d . . . . .
 O6A O 0.9034(5) 0.9231(5) 0.3165(5) 0.0262(7) Uani 0.68(2) 1 d D U P A 1
 O7A O 0.6757(5) 1.0040(5) 0.3549(5) 0.0281(7) Uani 0.68(2) 1 d D U P A 1
 N5A N 0.7879(6) 0.9243(5) 0.3817(5) 0.0198(10) Uani 0.68(2) 1 d D . P A 1
 O6B O 0.9146(10) 0.9405(9) 0.3334(9) 0.0262(7) Uani 0.32(2) 1 d D . P A 2
 O7B O 0.6893(10) 1.0236(8) 0.3737(9) 0.0281(7) Uani 0.32(2) 1 d D . P A 2
 N5B N 0.7943(14) 0.9369(10) 0.3939(11) 0.0198(10) Uani 0.32(2) 1 d D . P A 2
 N1 N 0.71589(12) 0.05500(10) 0.85515(10) 0.0209(2) Uani 1 1 d . . . . .
 N2A N 0.57030(13) 0.25058(12) 0.87323(11) 0.0151(3) Uani 0.7531(12) 1 d D . P B
 1
 N3A N 0.46387(15) 0.21515(14) 0.95628(12) 0.0208(3) Uani 0.7531(12) 1 d D . P B
 1
 N4A N 0.31962(16) 0.29561(16) 0.90664(13) 0.0222(3) Uani 0.7531(12) 1 d D . P B
 1
 O3A O 0.55464(13) 0.33566(11) 0.77085(10) 0.0221(2) Uani 0.7531(12) 1 d D . P B
 1
 O4A O 0.2960(4) 0.3948(4) 0.9404(4) 0.0313(6) Uani 0.7531(12) 1 d D . P B 1
 O5A O 0.23504(16) 0.24852(15) 0.84435(13) 0.0286(3) Uani 0.7531(12) 1 d D . P B
 1
 N2B N 0.5541(3) 0.2117(3) 0.9249(4) 0.0151(3) Uani 0.2469(12) 1 d D . P B 2
 N3B N 0.5105(4) 0.3235(4) 0.8488(4) 0.0208(3) Uani 0.2469(12) 1 d D . P B 2
 N4B N 0.3428(4) 0.3466(5) 0.8718(4) 0.0222(3) Uani 0.2469(12) 1 d D . P B 2
 O3B O 0.4716(4) 0.1379(4) 1.0031(3) 0.0221(2) Uani 0.2469(12) 1 d D . P B 2
 O4B O 0.3190(16) 0.4161(14) 0.9418(15) 0.0313(6) Uani 0.2469(12) 1 d D . P B
 2
 O5B O 0.2524(6) 0.2980(5) 0.8154(5) 0.0286(3) Uani 0.2469(12) 1 d D . P B 2
 N6A N 0.9465(2) 0.76822(18) 0.5413(2) 0.0187(4) Uani 0.5315(10) 1 d D . P A 1
 N7A N 0.9842(2) 0.65269(18) 0.52994(19) 0.0237(3) Uani 0.5315(10) 1 d D . P A
 1
 N8A N 1.1506(2) 0.6215(2) 0.5688(2) 0.0258(4) Uani 0.5315(10) 1 d D . P A 1
 O8A O 1.0356(2) 0.84018(18) 0.57769(17) 0.0272(3) Uani 0.5315(10) 1 d D . P A
 1
 O9A O 1.1725(8) 0.5603(10) 0.6775(7) 0.0388(6) Uani 0.5315(10) 1 d D . P A 1
 O10A O 1.2441(2) 0.6514(2) 0.48437(18) 0.0359(4) Uani 0.5315(10) 1 d D . P A
 1
 N6B N 0.9262(2) 0.7286(2) 0.5084(2) 0.0187(4) Uani 0.4685(10) 1 d D . P A 2
 N7B N 1.0302(3) 0.7597(2) 0.5771(2) 0.0237(3) Uani 0.4685(10) 1 d D . P A 2
 N8B N 1.1748(3) 0.6795(3) 0.5687(2) 0.0258(4) Uani 0.4685(10) 1 d D . P A 2
 O8B O 0.9411(2) 0.64636(19) 0.44855(19) 0.0272(3) Uani 0.4685(10) 1 d D . P A
 2
 O9B O 1.1942(9) 0.5797(12) 0.6533(8) 0.0388(6) Uani 0.4685(10) 1 d D . P A 2
 O10B O 1.2621(3) 0.7289(3) 0.4846(2) 0.0359(4) Uani 0.4685(10) 1 d D . P A 2
 C1 C 0.72834(13) 0.17263(10) 0.91093(10) 0.0163(2) Uani 1 1 d D . . . .
 C2 C 0.76375(16) 0.12528(12) 1.05135(11) 0.0238(3) Uani 1 1 d . . . . .
 H2A H 0.858686 0.064331 1.066640 0.029 Uiso 1 1 calc R U . . .
 H2B H 0.674903 0.076213 1.095437 0.029 Uiso 1 1 calc R U . . .
 C3 C 0.79048(16) 0.24229(12) 1.10460(11) 0.0246(3) Uani 1 1 d . . . . .
 H3A H 0.691420 0.297446 1.098416 0.030 Uiso 1 1 calc R U . . .
 H3B H 0.820754 0.208927 1.195171 0.030 Uiso 1 1 calc R U . . .
 C4 C 0.91873(14) 0.32657(11) 1.03293(11) 0.0206(2) Uani 1 1 d . . . . .
 H4A H 0.930759 0.402987 1.067381 0.025 Uiso 1 1 calc R U . . .
 H4B H 1.019902 0.273596 1.044866 0.025 Uiso 1 1 calc R U . . .
 C5 C 0.87837(14) 0.37581(11) 0.89243(11) 0.0219(2) Uani 1 1 d . . . . .
 H5A H 0.965183 0.426861 0.847186 0.026 Uiso 1 1 calc R U . . .
 H5B H 0.782407 0.435477 0.880056 0.026 Uiso 1 1 calc R U . . .
 C6 C 0.85132(15) 0.26029(12) 0.83671(11) 0.0237(3) Uani 1 1 d . . . . .
 H6A H 0.816379 0.295221 0.747330 0.028 Uiso 1 1 calc R U . . .
 H6B H 0.951307 0.207301 0.838598 0.028 Uiso 1 1 calc R U . . .
 C7 C 0.77325(14) 0.81363(11) 0.50568(11) 0.0201(2) Uani 1 1 d D . . . .
 C8 C 0.72647(17) 0.86724(12) 0.61584(11) 0.0255(3) Uani 1 1 d . . . . .
 H8A H 0.631232 0.927233 0.592633 0.031 Uiso 1 1 calc R U . . .
 H8B H 0.811951 0.918721 0.635188 0.031 Uiso 1 1 calc R U . . .
 C9 C 0.69376(17) 0.75433(12) 0.73315(11) 0.0264(3) Uani 1 1 d . . . . .
 H9A H 0.792054 0.699848 0.761746 0.032 Uiso 1 1 calc R U . . .
 H9B H 0.657091 0.791457 0.802488 0.032 Uiso 1 1 calc R U . . .
 C10 C 0.56990(15) 0.66800(12) 0.70432(12) 0.0241(3) Uani 1 1 d . . . . .
 H10A H 0.552210 0.594852 0.780823 0.029 Uiso 1 1 calc R U . . .
 H10B H 0.469566 0.721106 0.681115 0.029 Uiso 1 1 calc R U . . .
 C11 C 0.62136(16) 0.61152(12) 0.59645(12) 0.0255(3) Uani 1 1 d . . . . .
 H11A H 0.537151 0.559026 0.576785 0.031 Uiso 1 1 calc R U . . .
 H11B H 0.716259 0.551759 0.622826 0.031 Uiso 1 1 calc R U . . .
 C12 C 0.65735(18) 0.72134(13) 0.47775(12) 0.0306(3) Uani 1 1 d . . . . .
 H12A H 0.701061 0.681360 0.412342 0.037 Uiso 1 1 calc R U . . .
 H12B H 0.558657 0.772493 0.443641 0.037 Uiso 1 1 calc R U . . .

loop_
  _atom_site_aniso_label
  _atom_site_aniso_U_11
  _atom_site_aniso_U_22
  _atom_site_aniso_U_33
  _atom_site_aniso_U_23
  _atom_site_aniso_U_13
  _atom_site_aniso_U_12
 O1 0.0334(5) 0.0370(5) 0.0503(6) -0.0291(5) -0.0186(4) 0.0069(4)
 O2 0.0255(5) 0.0248(5) 0.0505(6) -0.0212(4) -0.0068(4) 0.0067(4)
 O6A 0.0299(7) 0.0287(11) 0.0192(11) -0.0048(8) 0.0063(7) -0.0032(7)
 O7A 0.0304(8) 0.0244(11) 0.0237(11) 0.0015(8) -0.0012(7) 0.0056(8)
 N5A 0.0243(6) 0.0193(10) 0.0152(11) -0.0033(10) 0.0000(8) -0.0020(7)
 O6B 0.0299(7) 0.0287(11) 0.0192(11) -0.0048(8) 0.0063(7) -0.0032(7)
 O7B 0.0304(8) 0.0244(11) 0.0237(11) 0.0015(8) -0.0012(7) 0.0056(8)
 N5B 0.0243(6) 0.0193(10) 0.0152(11) -0.0033(10) 0.0000(8) -0.0020(7)
 N1 0.0202(5) 0.0182(5) 0.0273(5) -0.0112(4) -0.0006(4) -0.0014(4)
 N2A 0.0153(5) 0.0148(7) 0.0153(7) -0.0036(5) 0.0009(5) -0.0036(5)
 N3A 0.0156(6) 0.0249(7) 0.0188(6) -0.0010(6) 0.0015(5) 0.0014(5)
 N4A 0.0154(6) 0.0292(9) 0.0197(7) -0.0034(6) 0.0029(5) 0.0016(6)
 O3A 0.0210(5) 0.0207(5) 0.0195(5) 0.0031(4) 0.0007(4) -0.0021(4)
 O4A 0.0244(14) 0.0375(16) 0.0347(5) -0.0164(9) 0.0002(9) 0.0067(9)
 O5A 0.0186(6) 0.0372(10) 0.0296(7) -0.0078(6) -0.0009(5) -0.0054(6)
 N2B 0.0153(5) 0.0148(7) 0.0153(7) -0.0036(5) 0.0009(5) -0.0036(5)
 N3B 0.0156(6) 0.0249(7) 0.0188(6) -0.0010(6) 0.0015(5) 0.0014(5)
 N4B 0.0154(6) 0.0292(9) 0.0197(7) -0.0034(6) 0.0029(5) 0.0016(6)
 O3B 0.0210(5) 0.0207(5) 0.0195(5) 0.0031(4) 0.0007(4) -0.0021(4)
 O4B 0.0244(14) 0.0375(16) 0.0347(5) -0.0164(9) 0.0002(9) 0.0067(9)
 O5B 0.0186(6) 0.0372(10) 0.0296(7) -0.0078(6) -0.0009(5) -0.0054(6)
 N6A 0.0226(8) 0.0174(10) 0.0164(10) -0.0057(6) 0.0020(7) 0.0006(7)
 N7A 0.0211(7) 0.0250(8) 0.0265(8) -0.0101(6) -0.0021(6) 0.0017(6)
 N8A 0.0209(8) 0.0322(13) 0.0250(7) -0.0098(10) -0.0018(6) 0.0022(8)
 O8A 0.0251(6) 0.0276(7) 0.0334(7) -0.0162(6) -0.0049(5) -0.0009(5)
 O9A 0.0307(17) 0.041(3) 0.033(2) 0.0074(12) -0.0043(11) 0.0052(19)
 O10A 0.0235(6) 0.0555(12) 0.0288(6) -0.0127(9) 0.0025(5) 0.0018(9)
 N6B 0.0226(8) 0.0174(10) 0.0164(10) -0.0057(6) 0.0020(7) 0.0006(7)
 N7B 0.0211(7) 0.0250(8) 0.0265(8) -0.0101(6) -0.0021(6) 0.0017(6)
 N8B 0.0209(8) 0.0322(13) 0.0250(7) -0.0098(10) -0.0018(6) 0.0022(8)
 O8B 0.0251(6) 0.0276(7) 0.0334(7) -0.0162(6) -0.0049(5) -0.0009(5)
 O9B 0.0307(17) 0.041(3) 0.033(2) 0.0074(12) -0.0043(11) 0.0052(19)
 O10B 0.0235(6) 0.0555(12) 0.0288(6) -0.0127(9) 0.0025(5) 0.0018(9)
 C1 0.0157(5) 0.0142(5) 0.0208(5) -0.0080(4) -0.0003(4) -0.0003(4)
 C2 0.0345(7) 0.0180(5) 0.0181(5) -0.0017(4) 0.0002(5) -0.0099(5)
 C3 0.0349(7) 0.0237(6) 0.0169(5) -0.0068(4) 0.0024(5) -0.0097(5)
 C4 0.0222(6) 0.0173(5) 0.0235(6) -0.0068(4) -0.0031(4) -0.0039(4)
 C5 0.0261(6) 0.0164(5) 0.0223(6) -0.0021(4) -0.0001(4) -0.0085(4)
 C6 0.0305(6) 0.0238(6) 0.0177(5) -0.0055(4) 0.0045(5) -0.0108(5)
 C7 0.0213(6) 0.0182(5) 0.0169(5) 0.0010(4) 0.0014(4) 0.0028(4)
 C8 0.0402(7) 0.0186(5) 0.0189(6) -0.0059(4) 0.0034(5) -0.0093(5)
 C9 0.0436(7) 0.0211(6) 0.0159(5) -0.0060(4) 0.0043(5) -0.0086(5)
 C10 0.0262(6) 0.0190(5) 0.0246(6) -0.0013(4) 0.0049(5) -0.0025(4)
 C11 0.0343(7) 0.0182(5) 0.0244(6) -0.0053(5) -0.0024(5) -0.0080(5)
 C12 0.0507(8) 0.0241(6) 0.0185(6) -0.0070(5) -0.0024(5) -0.0095(6)

_geom_special_details
;
 All esds (except the esd in the dihedral angle between two l.s. planes)
 are estimated using the full covariance matrix.  The cell esds are taken
 into account individually in the estimation of esds in distances, angles
 and torsion angles; correlations between esds in cell parameters are only
 used when they are defined by crystal symmetry.  An approximate (isotropic)
 treatment of cell esds is used for estimating esds involving l.s. planes.
;
loop_
  _geom_bond_atom_site_label_1
  _geom_bond_atom_site_label_2
  _geom_bond_distance
  _geom_bond_site_symmetry_2
  _geom_bond_publ_flag
 O1 N1 1.2191(14) . ?
 O2 N1 1.2166(14) . ?
 O6A N5A 1.2173(17) . ?
 O7A N5A 1.2183(19) . ?
 N5A C7 1.5414(19) . ?
 O6B N5B 1.218(3) . ?
 O7B N5B 1.219(3) . ?
 N5B C7 1.542(3) . ?
 N1 C1 1.5356(13) . ?
 N2A N3A 1.2811(17) . ?
 N2A O3A 1.2335(16) . ?
 N2A C1 1.5350(15) . ?
 N3A N4A 1.4711(17) . ?
 N4A O4A 1.209(2) . ?
 N4A O5A 1.2107(18) . ?
 N2B N3B 1.281(3) . ?
 N2B O3B 1.236(3) . ?
 N2B C1 1.538(3) . ?
 N3B N4B 1.470(3) . ?
 N4B O4B 1.208(3) . ?
 N4B O5B 1.210(3) . ?
 N6A N7A 1.282(2) . ?
 N6A O8A 1.244(3) . ?
 N6A C7 1.545(2) . ?
 N7A N8A 1.477(2) . ?
 N8A O9A 1.201(4) . ?
 N8A O10A 1.207(2) . ?
 N6B N7B 1.280(2) . ?
 N6B O8B 1.225(3) . ?
 N6B C7 1.536(2) . ?
 N7B N8B 1.473(3) . ?
 N8B O9B 1.201(5) . ?
 N8B O10B 1.206(3) . ?
 C1 C2 1.5114(16) . ?
 C1 C6 1.5192(15) . ?
 C2 H2A 0.9900 . ?
 C2 H2B 0.9900 . ?
 C2 C3 1.5315(16) . ?
 C3 H3A 0.9900 . ?
 C3 H3B 0.9900 . ?
 C3 C4 1.5247(16) . ?
 C4 H4A 0.9900 . ?
 C4 H4B 0.9900 . ?
 C4 C5 1.5215(16) . ?
 C5 H5A 0.9900 . ?
 C5 H5B 0.9900 . ?
 C5 C6 1.5342(16) . ?
 C6 H6A 0.9900 . ?
 C6 H6B 0.9900 . ?
 C7 C8 1.5137(16) . ?
 C7 C12 1.5140(17) . ?
 C8 H8A 0.9900 . ?
 C8 H8B 0.9900 . ?
 C8 C9 1.5324(16) . ?
 C9 H9A 0.9900 . ?
 C9 H9B 0.9900 . ?
 C9 C10 1.5210(18) . ?
 C10 H10A 0.9900 . ?
 C10 H10B 0.9900 . ?
 C10 C11 1.5190(18) . ?
 C11 H11A 0.9900 . ?
 C11 H11B 0.9900 . ?
 C11 C12 1.5308(17) . ?
 C12 H12A 0.9900 . ?
 C12 H12B 0.9900 . ?

loop_
  _geom_angle_atom_site_label_1
  _geom_angle_atom_site_label_2
  _geom_angle_atom_site_label_3
  _geom_angle
  _geom_angle_site_symmetry_1
  _geom_angle_site_symmetry_3
  _geom_angle_publ_flag
 O6A N5A O7A 125.32(19) . . ?
 O6A N5A C7 119.3(3) . . ?
 O7A N5A C7 115.3(3) . . ?
 O6B N5B O7B 125.1(4) . . ?
 O6B N5B C7 117.6(6) . . ?
 O7B N5B C7 117.3(6) . . ?
 O1 N1 C1 118.51(9) . . ?
 O2 N1 O1 125.49(10) . . ?
 O2 N1 C1 115.97(9) . . ?
 N3A N2A C1 113.06(11) . . ?
 O3A N2A N3A 126.50(12) . . ?
 O3A N2A C1 120.42(11) . . ?
 N2A N3A N4A 107.00(12) . . ?
 O4A N4A N3A 116.0(2) . . ?
 O4A N4A O5A 128.6(2) . . ?
 O5A N4A N3A 115.22(14) . . ?
 N3B N2B C1 112.8(2) . . ?
 O3B N2B N3B 126.7(3) . . ?
 O3B N2B C1 120.5(3) . . ?
 N2B N3B N4B 106.6(3) . . ?
 O4B N4B N3B 113.2(8) . . ?
 O4B N4B O5B 130.9(8) . . ?
 O5B N4B N3B 115.9(4) . . ?
 N7A N6A C7 113.33(16) . . ?
 O8A N6A N7A 125.61(18) . . ?
 O8A N6A C7 121.06(15) . . ?
 N6A N7A N8A 107.47(17) . . ?
 O9A N8A N7A 115.2(3) . . ?
 O9A N8A O10A 129.3(3) . . ?
 O10A N8A N7A 115.2(2) . . ?
 N7B N6B C7 110.40(17) . . ?
 O8B N6B N7B 127.2(2) . . ?
 O8B N6B C7 122.32(17) . . ?
 N6B N7B N8B 106.9(2) . . ?
 O9B N8B N7B 114.8(4) . . ?
 O9B N8B O10B 129.5(3) . . ?
 O10B N8B N7B 115.3(2) . . ?
 N1 C1 N2B 101.35(17) . . ?
 N2A C1 N1 102.94(9) . . ?
 C2 C1 N1 110.68(9) . . ?
 C2 C1 N2A 115.73(10) . . ?
 C2 C1 N2B 95.49(16) . . ?
 C2 C1 C6 113.30(9) . . ?
 C6 C1 N1 107.87(9) . . ?
 C6 C1 N2A 105.54(9) . . ?
 C6 C1 N2B 126.95(14) . . ?
 C1 C2 H2A 109.5 . . ?
 C1 C2 H2B 109.5 . . ?
 C1 C2 C3 110.61(9) . . ?
 H2A C2 H2B 108.1 . . ?
 C3 C2 H2A 109.5 . . ?
 C3 C2 H2B 109.5 . . ?
 C2 C3 H3A 109.4 . . ?
 C2 C3 H3B 109.4 . . ?
 H3A C3 H3B 108.0 . . ?
 C4 C3 C2 111.33(10) . . ?
 C4 C3 H3A 109.4 . . ?
 C4 C3 H3B 109.4 . . ?
 C3 C4 H4A 109.5 . . ?
 C3 C4 H4B 109.5 . . ?
 H4A C4 H4B 108.1 . . ?
 C5 C4 C3 110.73(9) . . ?
 C5 C4 H4A 109.5 . . ?
 C5 C4 H4B 109.5 . . ?
 C4 C5 H5A 109.4 . . ?
 C4 C5 H5B 109.4 . . ?
 C4 C5 C6 111.10(9) . . ?
 H5A C5 H5B 108.0 . . ?
 C6 C5 H5A 109.4 . . ?
 C6 C5 H5B 109.4 . . ?
 C1 C6 C5 111.02(9) . . ?
 C1 C6 H6A 109.4 . . ?
 C1 C6 H6B 109.4 . . ?
 C5 C6 H6A 109.4 . . ?
 C5 C6 H6B 109.4 . . ?
 H6A C6 H6B 108.0 . . ?
 N5A C7 N6A 102.5(2) . . ?
 N6B C7 N5B 104.0(3) . . ?
 C8 C7 N5A 112.2(3) . . ?
 C8 C7 N5B 105.0(6) . . ?
 C8 C7 N6A 100.36(11) . . ?
 C8 C7 N6B 121.57(12) . . ?
 C8 C7 C12 113.45(10) . . ?
 C12 C7 N5A 106.0(3) . . ?
 C12 C7 N5B 113.3(7) . . ?
 C12 C7 N6A 121.90(12) . . ?
 C12 C7 N6B 99.43(12) . . ?
 C7 C8 H8A 109.5 . . ?
 C7 C8 H8B 109.5 . . ?
 C7 C8 C9 110.64(10) . . ?
 H8A C8 H8B 108.1 . . ?
 C9 C8 H8A 109.5 . . ?
 C9 C8 H8B 109.5 . . ?
 C8 C9 H9A 109.5 . . ?
 C8 C9 H9B 109.5 . . ?
 H9A C9 H9B 108.0 . . ?
 C10 C9 C8 110.90(10) . . ?
 C10 C9 H9A 109.5 . . ?
 C10 C9 H9B 109.5 . . ?
 C9 C10 H10A 109.5 . . ?
 C9 C10 H10B 109.5 . . ?
 H10A C10 H10B 108.1 . . ?
 C11 C10 C9 110.76(10) . . ?
 C11 C10 H10A 109.5 . . ?
 C11 C10 H10B 109.5 . . ?
 C10 C11 H11A 109.4 . . ?
 C10 C11 H11B 109.4 . . ?
 C10 C11 C12 111.24(10) . . ?
 H11A C11 H11B 108.0 . . ?
 C12 C11 H11A 109.4 . . ?
 C12 C11 H11B 109.4 . . ?
 C7 C12 C11 111.66(10) . . ?
 C7 C12 H12A 109.3 . . ?
 C7 C12 H12B 109.3 . . ?
 C11 C12 H12A 109.3 . . ?
 C11 C12 H12B 109.3 . . ?
 H12A C12 H12B 107.9 . . ?

loop_
  _geom_torsion_atom_site_label_1
  _geom_torsion_atom_site_label_2
  _geom_torsion_atom_site_label_3
  _geom_torsion_atom_site_label_4
  _geom_torsion
  _geom_torsion_site_symmetry_1
  _geom_torsion_site_symmetry_2
  _geom_torsion_site_symmetry_3
  _geom_torsion_site_symmetry_4
  _geom_torsion_publ_flag
 O1 N1 C1 N2A 7.57(14) . . . . ?
 O1 N1 C1 N2B 31.45(18) . . . . ?
 O1 N1 C1 C2 131.82(12) . . . . ?
 O1 N1 C1 C6 -103.70(12) . . . . ?
 O2 N1 C1 N2A -174.46(10) . . . . ?
 O2 N1 C1 N2B -150.58(16) . . . . ?
 O2 N1 C1 C2 -50.21(14) . . . . ?
 O2 N1 C1 C6 74.26(13) . . . . ?
 O6A N5A C7 N6A 25.7(6) . . . . ?
 O6A N5A C7 C8 132.5(5) . . . . ?
 O6A N5A C7 C12 -103.1(6) . . . . ?
 O7A N5A C7 N6A -157.5(5) . . . . ?
 O7A N5A C7 C8 -50.7(6) . . . . ?
 O7A N5A C7 C12 73.7(6) . . . . ?
 N5A C7 C8 C9 173.2(3) . . . . ?
 N5A C7 C12 C11 -175.5(2) . . . . ?
 O6B N5B C7 N6B 1.8(17) . . . . ?
 O6B N5B C7 C8 130.5(14) . . . . ?
 O6B N5B C7 C12 -105.1(15) . . . . ?
 O7B N5B C7 N6B -177.6(14) . . . . ?
 O7B N5B C7 C8 -48.9(17) . . . . ?
 O7B N5B C7 C12 75.4(16) . . . . ?
 N5B C7 C8 C9 177.3(6) . . . . ?
 N5B C7 C12 C11 -171.5(4) . . . . ?
 N1 C1 C2 C3 175.01(9) . . . . ?
 N1 C1 C6 C5 -176.33(9) . . . . ?
 N2A N3A N4A O4A -94.5(3) . . . . ?
 N2A N3A N4A O5A 90.36(17) . . . . ?
 N2A C1 C2 C3 -68.40(13) . . . . ?
 N2A C1 C6 C5 74.17(12) . . . . ?
 N3A N2A C1 N1 90.27(13) . . . . ?
 N3A N2A C1 C2 -30.59(15) . . . . ?
 N3A N2A C1 C6 -156.73(12) . . . . ?
 O3A N2A N3A N4A -0.2(2) . . . . ?
 O3A N2A C1 N1 -88.46(13) . . . . ?
 O3A N2A C1 C2 150.68(12) . . . . ?
 O3A N2A C1 C6 24.54(15) . . . . ?
 N2B N3B N4B O4B 97.3(11) . . . . ?
 N2B N3B N4B O5B -85.2(6) . . . . ?
 N2B C1 C2 C3 -80.65(17) . . . . ?
 N2B C1 C6 C5 63.6(2) . . . . ?
 N3B N2B C1 N1 -111.6(4) . . . . ?
 N3B N2B C1 C2 136.0(4) . . . . ?
 N3B N2B C1 C6 11.3(5) . . . . ?
 O3B N2B N3B N4B -0.4(7) . . . . ?
 O3B N2B C1 N1 68.2(4) . . . . ?
 O3B N2B C1 C2 -44.2(4) . . . . ?
 O3B N2B C1 C6 -169.0(3) . . . . ?
 N6A N7A N8A O9A 94.3(8) . . . . ?
 N6A N7A N8A O10A -91.7(3) . . . . ?
 N6A C7 C8 C9 -78.60(13) . . . . ?
 N6A C7 C12 C11 68.10(17) . . . . ?
 N7A N6A C7 N5A -110.3(4) . . . . ?
 N7A N6A C7 C8 133.94(17) . . . . ?
 N7A N6A C7 C12 7.8(2) . . . . ?
 O8A N6A N7A N8A 0.5(3) . . . . ?
 O8A N6A C7 N5A 70.0(4) . . . . ?
 O8A N6A C7 C8 -45.7(2) . . . . ?
 O8A N6A C7 C12 -171.88(17) . . . . ?
 N6B N7B N8B O9B -95.9(9) . . . . ?
 N6B N7B N8B O10B 90.2(3) . . . . ?
 N6B C7 C8 C9 -65.36(18) . . . . ?
 N6B C7 C12 C11 78.63(15) . . . . ?
 N7B N6B C7 N5B 88.5(8) . . . . ?
 N7B N6B C7 C8 -29.3(3) . . . . ?
 N7B N6B C7 C12 -154.47(19) . . . . ?
 O8B N6B N7B N8B 1.3(4) . . . . ?
 O8B N6B C7 N5B -89.8(8) . . . . ?
 O8B N6B C7 C8 152.4(2) . . . . ?
 O8B N6B C7 C12 27.3(3) . . . . ?
 C1 N2A N3A N4A -178.88(11) . . . . ?
 C1 N2B N3B N4B 179.3(3) . . . . ?
 C1 C2 C3 C4 -55.10(14) . . . . ?
 C2 C1 C6 C5 -53.45(13) . . . . ?
 C2 C3 C4 C5 57.18(13) . . . . ?
 C3 C4 C5 C6 -56.57(13) . . . . ?
 C4 C5 C6 C1 54.25(13) . . . . ?
 C6 C1 C2 C3 53.69(14) . . . . ?
 C7 N6A N7A N8A -179.11(15) . . . . ?
 C7 N6B N7B N8B -176.84(18) . . . . ?
 C7 C8 C9 C10 -55.67(15) . . . . ?
 C8 C7 C12 C11 -51.96(15) . . . . ?
 C8 C9 C10 C11 58.05(14) . . . . ?
 C9 C10 C11 C12 -56.55(14) . . . . ?
 C10 C11 C12 C7 53.07(15) . . . . ?
 C12 C7 C8 C9 53.07(14) . . . . ?

_shelx_res_file
;
TITL AKASchZ70.res in P-1
    akaschz70.res
    created by SHELXL-2018/3 at 14:44:01 on 18-May-2025
REM SHELXT solution in P-1
REM R1 0.291, Rweak 0.025, Alpha 0.085, Orientation as input
REM Formula found by SHELXT: C22 N3 O6
CELL 1.54184 8.5283 10.5437 10.9886 74.054 89.798 86.786
ZERR 4 0.0001 0.0001 0.0002 0.001 0.001 0.001
LATT 1
SFAC C H N O
UNIT 24 40 16 20
SADI 0.003 C1 N2A C1 N2B
SADI 0.003 N2A N3A N2B N3B
SADI 0.003 N2A O3A N2B O3B
SADI 0.003 N3A N4A N3B N4B
SADI 0.003 N4A O4A N4B O4B
SADI 0.003 N4A O5A N4B O5B
EADP N2A N2B
EADP N3A N3B
EADP O3A O3B
EADP N4A N4B
EADP O4A O4B
EADP O5A O5B
SADI 0.003 C7 N6A C7 N6B
SADI 0.003 N6A N7A N6B N7B
SADI 0.003 N7A O8A N7B O8B
SADI 0.003 N7A N8A N7B N8B
SADI 0.003 N8A O9A N8B O9B
SADI 0.003 N8A O10A N8B O10B
SADI 0.003 O9A O10A O9B O10B
EADP N6A N6B
EADP N7A N7B
EADP O8A O8B
EADP N8A N8B
EADP O9A O9B
EADP O10A O10B
SADI 0.003 C7 N5A C7 N5B
SADI 0.003 N5A O6A N5B O6B
SADI 0.003 N5A O7A N5B O7B
SADI 0.003 O6A O7A O6B O7B
EADP N5A N5B
EADP O6A O6B
EADP O7A O7B
ISOR 0.001 0.002 O6A O7A

L.S. 8 0 0
PLAN  16
SIZE 0.23 0.3 0.47
TEMP -173
CONF
BOND $H
list 4
fmap 2 53
acta
MORE -1
REM <olex2.extras>
REM <HklSrc "%.\\AKASchZ70.hkl">
REM </olex2.extras>

WGHT    0.038000    0.453500
EXTI    0.008539
FVAR       1.14842   0.75308   0.53149   0.68335
O1    4    0.603592    0.054414    0.787007    11.00000    0.03336    0.03698 =
         0.05033   -0.02905   -0.01864    0.00694
O2    4    0.823681   -0.028862    0.880837    11.00000    0.02548    0.02477 =
         0.05046   -0.02123   -0.00684    0.00667
PART 1
O6A   4    0.903365    0.923134    0.316453    41.00000    0.02989    0.02874 =
         0.01917   -0.00479    0.00627   -0.00315
O7A   4    0.675733    1.004027    0.354875    41.00000    0.03042    0.02440 =
         0.02370    0.00152   -0.00124    0.00555
N5A   3    0.787942    0.924346    0.381696    41.00000    0.02426    0.01932 =
         0.01516   -0.00334    0.00005   -0.00195
PART 2
O6B   4    0.914628    0.940522    0.333398   -41.00000    0.02989    0.02874 =
         0.01917   -0.00479    0.00627   -0.00315
O7B   4    0.689344    1.023642    0.373656   -41.00000    0.03042    0.02440 =
         0.02370    0.00152   -0.00124    0.00555
N5B   3    0.794281    0.936882    0.393909   -41.00000    0.02426    0.01932 =
         0.01516   -0.00334    0.00005   -0.00195

PART 0
N1    3    0.715889    0.055002    0.855153    11.00000    0.02019    0.01824 =
         0.02734   -0.01117   -0.00064   -0.00137
PART 1
N2A   3    0.570302    0.250582    0.873233    21.00000    0.01532    0.01483 =
         0.01532   -0.00364    0.00093   -0.00360
N3A   3    0.463872    0.215155    0.956283    21.00000    0.01556    0.02489 =
         0.01876   -0.00097    0.00152    0.00136
N4A   3    0.319621    0.295614    0.906635    21.00000    0.01540    0.02923 =
         0.01969   -0.00343    0.00290    0.00156
O3A   4    0.554643    0.335663    0.770849    21.00000    0.02104    0.02074 =
         0.01951    0.00307    0.00073   -0.00212
O4A   4    0.295964    0.394844    0.940385    21.00000    0.02443    0.03753 =
         0.03470   -0.01639    0.00021    0.00674
O5A   4    0.235037    0.248521    0.844345    21.00000    0.01862    0.03718 =
         0.02959   -0.00785   -0.00087   -0.00537
PART 2
N2B   3    0.554071    0.211674    0.924947   -21.00000    0.01532    0.01483 =
         0.01532   -0.00364    0.00093   -0.00360
N3B   3    0.510471    0.323519    0.848820   -21.00000    0.01556    0.02489 =
         0.01876   -0.00097    0.00152    0.00136
N4B   3    0.342787    0.346640    0.871813   -21.00000    0.01540    0.02923 =
         0.01969   -0.00343    0.00290    0.00156
O3B   4    0.471593    0.137909    1.003050   -21.00000    0.02104    0.02074 =
         0.01951    0.00307    0.00073   -0.00212
O4B   4    0.318981    0.416086    0.941788   -21.00000    0.02443    0.03753 =
         0.03470   -0.01639    0.00021    0.00674
O5B   4    0.252436    0.298043    0.815364   -21.00000    0.01862    0.03718 =
         0.02959   -0.00785   -0.00087   -0.00537

PART 1
N6A   3    0.946485    0.768215    0.541350    31.00000    0.02255    0.01739 =
         0.01644   -0.00572    0.00200    0.00058
N7A   3    0.984155    0.652689    0.529939    31.00000    0.02112    0.02496 =
         0.02649   -0.01015   -0.00214    0.00170
N8A   3    1.150628    0.621542    0.568789    31.00000    0.02092    0.03221 =
         0.02501   -0.00981   -0.00178    0.00220
O8A   4    1.035640    0.840177    0.577692    31.00000    0.02506    0.02764 =
         0.03339   -0.01615   -0.00487   -0.00093
O9A   4    1.172471    0.560257    0.677485    31.00000    0.03070    0.04110 =
         0.03320    0.00738   -0.00433    0.00516
O10A  4    1.244068    0.651430    0.484374    31.00000    0.02355    0.05550 =
         0.02876   -0.01272    0.00248    0.00180
PART 2
N6B   3    0.926151    0.728594    0.508408   -31.00000    0.02255    0.01739 =
         0.01644   -0.00572    0.00200    0.00058
N7B   3    1.030193    0.759682    0.577120   -31.00000    0.02112    0.02496 =
         0.02649   -0.01015   -0.00214    0.00170
N8B   3    1.174793    0.679453    0.568741   -31.00000    0.02092    0.03221 =
         0.02501   -0.00981   -0.00178    0.00220
O8B   4    0.941124    0.646360    0.448548   -31.00000    0.02506    0.02764 =
         0.03339   -0.01615   -0.00487   -0.00093
O9B   4    1.194161    0.579732    0.653329   -31.00000    0.03070    0.04110 =
         0.03320    0.00738   -0.00433    0.00516
O10B  4    1.262081    0.728866    0.484599   -31.00000    0.02355    0.05550 =
         0.02876   -0.01272    0.00248    0.00180

PART 0
C1    1    0.728342    0.172631    0.910930    11.00000    0.01566    0.01417 =
         0.02082   -0.00801   -0.00028   -0.00034
C2    1    0.763746    0.125283    1.051352    11.00000    0.03453    0.01796 =
         0.01808   -0.00167    0.00024   -0.00994
AFIX  23
H2A   2    0.858686    0.064331    1.066640    11.00000   -1.20000
H2B   2    0.674903    0.076213    1.095437    11.00000   -1.20000
AFIX   0
C3    1    0.790478    0.242289    1.104605    11.00000    0.03492    0.02369 =
         0.01686   -0.00682    0.00241   -0.00972
AFIX  23
H3A   2    0.691420    0.297446    1.098416    11.00000   -1.20000
H3B   2    0.820754    0.208927    1.195171    11.00000   -1.20000
AFIX   0
C4    1    0.918734    0.326570    1.032933    11.00000    0.02223    0.01730 =
         0.02345   -0.00676   -0.00312   -0.00387
AFIX  23
H4A   2    0.930759    0.402987    1.067381    11.00000   -1.20000
H4B   2    1.019902    0.273596    1.044866    11.00000   -1.20000
AFIX   0
C5    1    0.878370    0.375810    0.892430    11.00000    0.02606    0.01643 =
         0.02229   -0.00212   -0.00012   -0.00851
AFIX  23
H5A   2    0.965183    0.426861    0.847186    11.00000   -1.20000
H5B   2    0.782407    0.435477    0.880056    11.00000   -1.20000
AFIX   0
C6    1    0.851320    0.260295    0.836711    11.00000    0.03049    0.02376 =
         0.01774   -0.00552    0.00447   -0.01083
AFIX  23
H6A   2    0.816379    0.295221    0.747330    11.00000   -1.20000
H6B   2    0.951307    0.207301    0.838598    11.00000   -1.20000
AFIX   0

C7    1    0.773253    0.813627    0.505677    11.00000    0.02128    0.01822 =
         0.01689    0.00097    0.00140    0.00275
C8    1    0.726473    0.867241    0.615839    11.00000    0.04018    0.01858 =
         0.01892   -0.00586    0.00342   -0.00934
AFIX  23
H8A   2    0.631232    0.927233    0.592633    11.00000   -1.20000
H8B   2    0.811951    0.918721    0.635188    11.00000   -1.20000
AFIX   0
C9    1    0.693761    0.754329    0.733148    11.00000    0.04364    0.02109 =
         0.01589   -0.00602    0.00427   -0.00859
AFIX  23
H9A   2    0.792054    0.699848    0.761746    11.00000   -1.20000
H9B   2    0.657091    0.791457    0.802488    11.00000   -1.20000
AFIX   0
C10   1    0.569898    0.667998    0.704325    11.00000    0.02617    0.01901 =
         0.02460   -0.00134    0.00490   -0.00253
AFIX  23
H10A  2    0.552210    0.594852    0.780823    11.00000   -1.20000
H10B  2    0.469566    0.721106    0.681115    11.00000   -1.20000
AFIX   0
C11   1    0.621362    0.611515    0.596445    11.00000    0.03427    0.01821 =
         0.02443   -0.00530   -0.00236   -0.00797
AFIX  23
H11A  2    0.537151    0.559026    0.576785    11.00000   -1.20000
H11B  2    0.716259    0.551759    0.622826    11.00000   -1.20000
AFIX   0
C12   1    0.657353    0.721337    0.477747    11.00000    0.05069    0.02411 =
         0.01847   -0.00698   -0.00244   -0.00947
AFIX  23
H12A  2    0.701061    0.681360    0.412342    11.00000   -1.20000
H12B  2    0.558657    0.772493    0.443641    11.00000   -1.20000
AFIX   0
HKLF 4


REM  AKASchZ70.res in P-1
REM wR2 = 0.095341, GooF = S = 1.05350, Restrained GooF = 1.06051 for all data
REM R1 = 0.038713 for 3898 Fo > 4sig(Fo) and 0.040153 for all 4086 data
REM 320 parameters refined using 29 restraints

END

WGHT      0.0380      0.4535

REM Highest difference peak  0.328,  deepest hole -0.302,  1-sigma level  0.042
Q1    1   0.7450  0.1451  0.9839  11.00000  0.05    0.33
Q2    1   0.8454  0.0988  1.0467  11.00000  0.05    0.29
Q3    1   0.6595  0.2045  0.8991  11.00000  0.05    0.26
Q4    1   0.6417  0.6649  0.5407  11.00000  0.05    0.25
Q5    1   0.7807  0.8647  0.4538  11.00000  0.05    0.25
Q6    1   0.7556  0.8412  0.5659  11.00000  0.05    0.25
Q7    1   0.7823  0.2264  0.8691  11.00000  0.05    0.25
Q8    1   0.8983  0.3517  0.9607  11.00000  0.05    0.24
Q9    1   1.3027  0.6803  0.4817  11.00000  0.05    0.24
Q10   1   0.6286  0.7159  0.7192  11.00000  0.05    0.23
Q11   1   0.8545  0.7776  0.5017  11.00000  0.05    0.23
Q12   1   0.6038  0.6359  0.6510  11.00000  0.05    0.22
Q13   1   0.8557  0.2854  1.0658  11.00000  0.05    0.22
Q14   1   0.3969  0.2607  0.9273  11.00000  0.05    0.22
Q15   1   0.7269  0.1188  0.8863  11.00000  0.05    0.22
Q16   1   0.8690  0.3213  0.8652  11.00000  0.05    0.21
;
_shelx_res_checksum                7049
_shelx_hkl_file
;
   0   0   1   29.13    1.34
   0   0   1   30.15    1.64
   0   0   2 3415.07   87.42
   0   0   2 3666.43   88.76
   0   0   2 3613.38   87.48
   0   0   3 1775.72   45.30
   0   0   3 1810.04   47.16
   0   0   3 1733.24   45.24
   0   0   4 1803.00   45.96
   0   0   4 1826.65   48.69
   0   0   4 1672.30   45.74
   0   0   5  912.59   26.28
   0   0   5  901.64   26.21
   0   0   5  975.03   30.11
   0   0   5  902.63   25.56
   0   0   6   11.70    1.77
   0   0   6    6.30    2.07
   0   0   6   11.06    1.73
   0   0   6    4.92    1.75
   0   0   6    5.78    1.33
   0   0   7  136.13   10.35
   0   0   7  139.69   10.45
   0   0   7  136.20    7.17
   0   0  -8   75.29    4.94
   0   0   8   69.27    5.31
   0   0   8   69.62    5.04
   0   0   8   70.22    4.53
   0   0   8   73.97    8.15
   0   0   8   71.82    8.11
   0   0   8   68.94    4.84
   0   0   8   78.27    5.35
   0   0   8   68.29    4.66
   0   0   8   62.15    4.60
   0   0   8   75.00    4.84
   0   0   8   70.40    4.52
   0   0   8   74.78    4.08
   0   0  -9   23.38    2.83
   0   0   9   24.90    3.13
   0   0   9   28.97    3.32
   0   0   9   25.42    2.83
   0   0   9   24.68    2.92
   0   0   9   26.14    2.81
   0   0   9   23.35    4.87
   0   0   9   22.99    4.88
   0   0   9   23.12    2.80
   0   0   9   24.37    2.73
   0   0   9   19.64    2.50
   0   0  10    0.85    0.86
   0   0  10    3.17    1.07
   0   0  10    2.07    1.04
   0   0  10    0.54    0.72
   0   0 -10    2.23    1.03
   0   0  10    3.02    1.22
   0   0  10    2.53    2.04
   0   0  10    1.74    0.97
   0   0  10    3.91    1.19
   0   0  11  125.49    6.02
   0   0  11  145.53    7.64
   0   0  11  130.57    6.94
   0   0  11  128.39    6.96
   0   0  11  133.03    6.82
   0   0 -11  135.83    6.55
   0   0  12    3.70    1.09
   0   0  12    3.62    1.13
   0   0  12    2.69    0.89
   0   0  12    2.35    0.81
   0   0  13    0.72    0.52
   0   0 -13    0.69    0.48
   0   0  13    0.92    0.38
   0  -1  13    0.58    0.31
   0   1 -13    0.81    0.34
   0  -1  12   45.21    3.31
   0  -1  12   47.72    3.38
   0  -1  12   46.94    3.12
   0  -1  11   12.81    2.09
   0  -1  11   13.73    1.74
   0  -1  11   12.73    1.96
   0  -1  11   15.11    2.12
   0  -1  11   13.41    2.12
   0  -1  11   12.66    2.08
   0  -1  11   10.38    1.39
   0  -1  10   18.97    2.57
   0  -1  10   24.18    3.05
   0  -1  10   14.13    2.07
   0  -1  10   22.25    2.87
   0  -1  10   19.97    2.51
   0  -1  10   19.85    2.44
   0  -1  10   14.89    2.36
   0  -1   9  103.21    6.69
   0  -1   9  102.11    5.82
   0  -1   9  108.75    6.52
   0  -1   9  103.36    6.61
   0  -1   9  108.12   10.84
   0  -1   9   99.13    6.19
   0  -1   9  113.07    6.30
   0  -1   9  113.07    6.91
   0  -1   9  104.59    6.21
   0  -1   8  585.41   19.59
   0  -1   8  534.41   18.60
   0  -1   8  560.04   19.43
   0  -1   8  563.22   18.32
   0  -1   8  558.77   18.99
   0  -1   8  594.87   18.64
   0  -1   8  571.83   17.06
   0  -1   8  607.10   27.90
   0  -1   8  574.11   26.72
   0  -1   8  542.46   18.49
   0  -1   8  573.87   18.53
   0  -1   8  579.32   18.93
   0  -1   8  584.40   17.57
   0  -1   7  105.99    5.01
   0  -1   7  110.00    9.46
   0  -1   7  124.85   10.36
   0  -1   7  114.01    6.32
   0  -1   7  105.16    5.89
   0  -1   7  108.65    5.63
   0  -1   6  169.95   11.14
   0  -1   6  156.69   10.46
   0  -1   5 1381.32   39.75
   0  -1   5 1194.83   31.74
   0  -1   5 1205.49   31.76
   0  -1   5 1383.59   39.05
   0  -1   4  596.48   16.56
   0  -1   4  597.18   16.54
   0  -1   4  669.03   21.24
   0  -1   4  649.13   21.45
   0  -1   3   31.54    1.60
   0  -1   3   30.91    1.62
   0  -1   3   28.83    2.87
   0  -1   3   33.24    1.67
   0  -1   3   27.24    2.89
   0  -1   2 9688.83  224.78
   0  -1   2 9085.11  223.53
   0  -1   2 8996.94  223.53
   0  -1   2 9910.81  226.83
   0  -1   2 9972.61  227.17
   0  -1   1  123.70    4.33
   0   1   0  693.80   17.88
   0   1   0  714.82   17.92
   0  -1  -1 1155.98   28.05
   0   1   1 1090.64   28.20
   0   1   1 1123.22   28.27
   0  -1  -2 5341.39  130.77
   0   1   3  188.51    7.33
   0   1   3  195.68    7.39
   0  -1  -3  182.12    5.81
   0   1   4 1890.61   50.45
   0   1   4 1898.12   51.50
   0   1   4 1917.03   50.48
   0   1   5  142.08    8.48
   0   1   5  154.52    8.49
   0   1   5  163.27    7.81
   0   1   5  150.67    7.59
   0   1   6   35.70    2.93
   0   1   6   36.11    4.32
   0   1   6   34.33    3.57
   0   1   6   30.40    3.41
   0   1   7    0.45    0.60
   0   1   7    0.59    0.64
   0   1   7    0.51    0.78
   0   1   7    3.60    1.27
   0   1   7    4.58    1.46
   0   1   8    1.28    0.96
   0   1   8    0.47    0.62
   0   1   8    0.24    0.52
   0   1   8    0.24    0.59
   0   1   8    0.36    0.48
   0   1   8    0.63    1.17
   0   1   8    1.32    0.99
   0   1   8    0.79    0.47
   0   1   9   31.28    3.33
   0  -1  -9   34.85    3.54
   0   1   9   28.46    3.35
   0   1   9   31.23    2.93
   0   1   9   37.28    3.35
   0   1   9   34.80    3.69
   0   1   9   37.87    3.76
   0   1   9   38.32    3.65
   0   1   9   43.10    6.36
   0   1   9   35.97    5.90
   0   1  10    8.43    3.16
   0   1  10   10.46    3.26
   0   1  10    9.10    1.91
   0   1  10   11.28    2.03
   0   1  10   13.09    1.95
   0  -1 -10   13.21    2.24
   0   1  10   14.90    2.42
   0   1  10   11.70    2.00
   0   1  10   10.34    1.96
   0   1  10    8.84    1.67
   0   1  11   15.94    1.93
   0  -1 -11   14.62    2.25
   0   1  11   18.23    2.63
   0   1  11   19.16    2.39
   0   1  11   15.98    2.22
   0   1  11   15.80    2.12
   0   1  11   15.13    2.27
   0  -1 -12  245.61    9.13
   0   1  12  255.09   10.01
   0   1  12  234.71    8.96
   0   1  12  222.51    9.12
   0   1  13   31.40    2.08
   0  -1 -13   35.00    2.23
   0   1  13   35.52    2.54
   0  -2  12   34.58    2.48
   0  -2  12   32.66    2.29
   0  -2  11    2.51    1.01
   0  -2  11    2.57    0.70
   0  -2  11    1.47    0.79
   0  -2  11    1.70    0.67
   0  -2  11    0.59    0.76
   0  -2  11    2.98    1.15
   0  -2  11    2.49    1.03
   0  -2  11    1.77    0.96
   0  -2  10   73.63    4.52
   0  -2  10   81.07    5.42
   0  -2  10   83.44    5.39
   0  -2  10   84.63    5.68
   0  -2  10   77.00    4.81
   0  -2  10   86.93    5.78
   0  -2  10   80.24    5.32
   0  -2  10   82.97    5.84
   0  -2   9  307.27   12.91
   0  -2   9  303.55   12.26
   0  -2   9  331.15   13.26
   0  -2   9  328.66   13.01
   0  -2   9  331.63   13.39
   0  -2   9  335.32   13.70
   0  -2   9  325.85   12.43
   0  -2   9  323.14   13.34
   0  -2   8   83.48    5.80
   0  -2   8   76.90    4.44
   0  -2   8   84.33    4.81
   0  -2   8   74.13    5.33
   0  -2   8   80.38    6.06
   0  -2   8   82.85    5.66
   0  -2   8   89.13    6.03
   0  -2   8   82.45    5.30
   0  -2   8   81.67    5.30
   0  -2   8   75.95    5.08
   0  -2   8   74.17    5.05
   0  -2   8   87.95    5.81
   0  -2   7  325.34   12.81
   0  -2   7  344.67   13.79
   0  -2   7  351.48   19.02
   0  -2   7  380.45   20.38
   0  -2   7  329.25   12.45
   0  -2   7  327.81   13.06
   0  -2   7  365.51   11.81
   0  -2   7  346.02   11.60
   0  -2   7  360.62   12.62
   0  -2   7  341.46   12.88
   0  -2   7  348.77   13.06
   0  -2   7  327.91   11.30
   0  -2   7  350.14   12.72
   0  -2   7  329.94   12.50
   0  -2   7  331.63   12.24
   0  -2   7  342.06   12.68
   0  -2   6   34.12    3.28
   0  -2   6   43.89    5.83
   0  -2   6   34.19    4.87
   0  -2   5 1629.97   44.16
   0  -2   5 1638.79   49.65
   0  -2   5 1701.22   51.09
   0  -2   4 2272.74   59.84
   0  -2   4 2407.38   65.37
   0  -2   4 2310.45   58.83
   0  -2   3 6504.56  158.41
   0  -2   3 6149.68  155.26
   0  -2   2   27.64    2.34
   0   2  -1  324.70    9.41
   0  -2   1  347.58   11.27
   0  -2   1  366.88   11.81
   0   2  -1  346.06    9.13
   0   2  -1  345.39    9.12
   0  -2   0 5855.56  143.19
   0   2   0 5828.97  142.19
   0   2   0 5745.56  142.17
   0  -2  -1   71.28    3.81
   0   2   1   81.20    3.76
   0   2   1   80.20    3.78
   0  -2  -2 9999.00  238.25
   0   2   2 9445.88  238.42
   0   2   2 9675.31  238.55
   0  -2  -3 2058.05   53.12
   0  -2  -4 1496.74   39.56
   0   2   4 1456.62   41.61
   0   2   4 1547.96   41.86
   0  -2  -5  112.96    4.58
   0   2   5  129.40    7.33
   0   2   5  136.20    7.47
   0   2   5  136.87    7.48
   0   2   6   27.53    2.40
   0   2   6   28.62    4.06
   0   2   6   33.23    3.82
   0   2   6   33.95    3.89
   0   2   6   35.80    4.14
   0   2   7    0.75    0.67
   0   2   7    0.40    0.75
   0   2   7    1.38    1.21
   0   2   7    1.08    1.01
   0   2   7    0.80    0.86
   0   2   8   72.31    4.83
   0   2   8   51.71    6.73
   0   2   8   73.43    7.28
   0   2   8   63.53    6.11
   0   2   8   67.95    6.30
   0   2   8   62.65    4.69
   0   2   8   68.85    4.94
   0   2   8   66.84    4.86
   0   2   8   62.55    4.64
   0   2   8   63.38    3.91
   0   2   9    8.32    1.80
   0   2   9    9.75    1.56
   0   2   9   14.73    3.55
   0   2   9    7.82    1.78
   0   2   9   13.62    2.24
   0   2   9   10.40    1.97
   0   2   9   10.09    1.95
   0   2  10   27.85    3.28
   0   2  10   35.34    3.40
   0   2  10   40.04    3.90
   0  -2 -10   35.92    3.73
   0   2  10   32.85    5.57
   0   2  10   33.88    3.55
   0   2  10   30.83    2.95
   0   2  10   37.42    3.75
   0   2  11   16.53    2.51
   0   2  11   17.09    2.38
   0  -2 -11   19.36    2.64
   0   2  11   17.33    2.27
   0   2  11   14.29    1.97
   0   2  11   14.79    2.26
   0   2  11   16.28    2.31
   0   2  12   44.23    3.62
   0  -2 -12   38.66    3.32
   0   2  12   36.52    3.03
   0   2  12   37.83    2.92
   0  -2 -13   56.04    3.06
   0   2  13   56.30    3.00
   0  -3  12   94.05    3.72
   0  -3  11   21.82    2.40
   0  -3  11   19.20    2.17
   0  -3  11   22.07    2.27
   0  -3  11   21.79    2.17
   0  -3  11   23.41    2.39
   0  -3  11   21.63    1.83
   0  -3  10   32.93    3.35
   0  -3  10   26.74    2.43
   0  -3  10   30.06    3.08
   0  -3  10   34.78    3.55
   0  -3  10   28.27    3.03
   0  -3  10   33.66    3.35
   0  -3  10   32.41    3.26
   0  -3  10   26.85    2.63
   0  -3  10   25.57    2.82
   0  -3   9  156.87    7.42
   0  -3   9  152.99    8.12
   0  -3   9  164.01    8.41
   0  -3   9  167.32    8.94
   0  -3   9  152.57    7.65
   0  -3   9  172.91    8.74
   0  -3   9  167.02    8.72
   0  -3   9  158.47    7.55
   0  -3   9  156.17    8.22
   0  -3   8  157.06    7.30
   0  -3   8  167.42    8.52
   0  -3   8  152.96    8.08
   0  -3   8  147.87    7.98
   0  -3   8  167.31    8.97
   0  -3   8  159.32    7.91
   0  -3   8  164.09    8.24
   0  -3   8  162.18    8.58
   0  -3   8  162.04    8.68
   0  -3   8  146.96    7.56
   0  -3   8  145.62    7.99
   0  -3   8  159.29    8.96
   0  -3   7   68.28    4.75
   0  -3   7   68.56    5.23
   0  -3   7   72.56    4.41
   0  -3   7   71.98    4.40
   0  -3   7   72.95    5.11
   0  -3   7   74.40    5.31
   0  -3   7   78.22    4.46
   0  -3   7   90.36    5.91
   0  -3   7   75.64    5.29
   0  -3   7   90.56    5.83
   0  -3   7   76.54    5.05
   0  -3   7   71.64    5.05
   0  -3   7   75.05    5.65
   0  -3   7   77.01    4.76
   0  -3   7   79.83    5.68
   0  -3   7   77.21    5.36
   0  -3   6   47.43    3.31
   0  -3   6   44.69    3.12
   0  -3   6   44.41    3.78
   0  -3   6   41.37    3.73
   0  -3   6   44.75    3.77
   0  -3   6   42.14    3.00
   0  -3   6   42.98    3.78
   0  -3   6   47.51    3.67
   0  -3   6   47.00    4.05
   0  -3   5  355.37   12.88
   0  -3   4  121.30    6.36
   0  -3   4  120.83    5.75
   0  -3   3    5.86    1.38
   0  -3   3    8.94    2.28
   0  -3   2   84.79    5.34
   0   3  -2   81.11    3.39
   0   3  -1  135.39    4.70
   0   3  -1  134.52    4.68
   0  -3   0 6387.85  159.56
   0   3   0 6473.06  157.94
   0   3   0 6379.03  157.89
   0  -3  -1   31.06    2.79
   0  -3  -1   25.74    2.65
   0   3   1   27.00    2.35
   0   3   1   27.28    2.36
   0  -3  -2  343.08   12.59
   0   3   2  355.17   12.44
   0   3   2  357.61   12.44
   0  -3  -3 3176.50   82.75
   0   3   3 3186.42   83.20
   0   3   3 3263.43   83.47
   0  -3  -4   59.44    4.29
   0  -3  -5   82.61    5.03
   0   3   5   72.30    5.74
   0   3   5   77.32    5.91
   0   3   6   26.71    3.70
   0   3   6   18.48    3.15
   0   3   7   15.68    3.13
   0   3   7   17.14    3.50
   0   3   7   11.76    2.51
   0   3   7   18.45    3.32
   0   3   7   15.35    1.91
   0   3   8    1.31    0.74
   0   3   8    3.09    1.14
   0   3   8    2.88    1.13
   0   3   8    3.07    1.56
   0   3   8    4.62    2.14
   0   3   8    2.61    1.38
   0   3   8    1.04    0.98
   0   3   8    1.04    0.79
   0   3   8    1.56    0.89
   0   3   8    1.86    0.95
   0   3   9   26.48    2.96
   0   3   9   24.85    3.07
   0   3   9   25.64    4.49
   0   3   9   22.08    3.94
   0   3   9   23.68    4.07
   0   3   9   19.05    4.46
   0   3   9   22.73    2.90
   0   3   9   21.76    2.89
   0   3   9   23.90    3.05
   0   3  10    1.08    0.87
   0   3  10    1.46    0.89
   0   3  10    0.88    0.95
   0   3  10    2.21    0.90
   0   3  10    4.43    1.49
   0   3  10    1.69    0.96
   0   3  10    2.48    1.78
   0   3  11    0.53    0.95
   0   3  11    0.99    0.80
   0   3  11    1.02    0.91
   0   3  11    0.89    0.72
   0  -3 -11   -0.28    0.96
   0  -3 -12    8.20    1.70
   0   3  12    6.91    1.41
   0   3  12    6.27    1.31
   0   3  12    9.33    1.63
   0   3  12    8.80    1.36
   0  -3 -13    4.01    1.03
   0   3  13    4.16    0.79
   0  -4  11   44.55    2.87
   0  -4  11   45.41    2.80
   0  -4  11   42.21    2.28
   0  -4  11   41.65    2.80
   0  -4  11   45.21    3.01
   0  -4  10   65.56    3.89
   0  -4  10   67.70    4.50
   0  -4  10   63.49    4.31
   0  -4  10   65.48    4.27
   0  -4  10   59.27    3.42
   0  -4  10   68.29    4.57
   0  -4  10   66.08    4.42
   0  -4  10   74.17    4.91
   0  -4   9    9.22    1.70
   0  -4   9    9.48    1.59
   0  -4   9   12.30    2.21
   0  -4   9   11.67    2.04
   0  -4   9   11.01    1.82
   0  -4   9    8.48    1.83
   0  -4   9    9.42    1.98
   0  -4   9   10.88    2.18
   0  -4   9   12.58    2.22
   0  -4   8  399.63   14.70
   0  -4   8  395.46   15.79
   0  -4   8  415.16   15.85
   0  -4   8  389.13   14.18
   0  -4   8  417.02   15.45
   0  -4   8  411.04   15.01
   0  -4   8  408.16   15.39
   0  -4   8  402.67   15.68
   0  -4   8  384.14   15.26
   0  -4   8  411.65   15.97
   0  -4   8  407.36   14.69
   0  -4   8  375.27   14.04
   0  -4   8  394.88   15.35
   0  -4   7   10.91    1.84
   0  -4   7    9.33    1.97
   0  -4   7    9.85    1.84
   0  -4   7   11.80    2.02
   0  -4   7   13.81    2.44
   0  -4   7   14.41    2.39
   0  -4   7    8.83    2.00
   0  -4   7   12.89    2.09
   0  -4   7   12.59    2.34
   0  -4   7   14.21    1.96
   0  -4   7   12.18    2.24
   0  -4   6  332.16   12.61
   0  -4   6  340.00   13.68
   0  -4   6  365.63   12.40
   0  -4   6  334.96   11.91
   0  -4   6  315.93   13.11
   0  -4   6  343.78   13.17
   0  -4   6  364.97   12.54
   0  -4   6  347.60   13.91
   0  -4   6  367.55   14.16
   0  -4   6  365.15   13.82
   0  -4   6  331.49   13.60
   0  -4   6  350.79   13.93
   0  -4   6  341.78   12.93
   0  -4   6  356.53   12.09
   0  -4   6  348.06   12.82
   0  -4   5    2.11    0.91
   0  -4   5    0.15    0.54
   0  -4   5   -0.24    0.64
   0  -4   5   -0.23    0.56
   0  -4   5    0.25    0.70
   0  -4   5    0.25    0.53
   0  -4   5    0.23    0.49
   0  -4   5    0.42    0.64
   0  -4   5   -0.17    0.51
   0  -4   5    0.15    0.63
   0  -4   5    1.22    0.82
   0  -4   4  388.59   13.33
   0  -4   4  385.12   15.48
   0  -4   3  434.45   17.29
   0  -4   2   46.00    4.59
   0   4  -1  871.35   23.35
   0   4  -1  854.91   23.32
   0  -4   1  918.65   28.47
   0  -4   0   84.60    5.45
   0   4   0   83.93    4.46
   0   4   0   85.46    4.46
   0  -4   0   93.61    6.33
   0  -4  -1 3196.29   83.89
   0   4   1 3259.91   82.61
   0   4   1 3209.19   82.49
   0  -4  -1 3183.63   84.81
   0  -4  -2 3411.00   88.65
   0   4   2 3355.96   87.40
   0   4   2 3482.80   87.58
   0  -4  -2 3236.00   88.58
   0   4   3 3611.81   97.68
   0   4   3 3757.23   98.00
   0  -4  -3 3947.49   98.76
   0   4   4 3210.89   84.49
   0   4   4 3058.71   84.10
   0  -4  -4 3221.11   84.20
   0  -4  -5 1892.50   53.15
   0   4   6  694.32   19.37
   0   4   6  705.44   25.46
   0   4   6  691.91   25.32
   0   4   6  648.66   22.75
   0   4   7   55.02    6.11
   0   4   7   49.97    5.06
   0   4   7   57.04    3.72
   0   4   8   18.72    2.62
   0   4   8   19.32    2.64
   0   4   8   17.86    2.48
   0   4   8   18.74    2.57
   0   4   8   18.34    3.75
   0   4   8   20.75    3.58
   0   4   8   18.37    4.11
   0   4   8   18.92    3.80
   0   4   8   17.52    2.21
   0   4   9    4.91    1.52
   0   4   9    0.85    0.81
   0   4   9    2.12    1.03
   0   4   9    3.97    1.33
   0   4   9    3.16    1.67
   0   4   9    0.77    1.43
   0   4   9   -0.63    0.96
   0   4   9    0.93    0.80
   0   4  10    4.91    1.48
   0   4  10    3.68    1.33
   0   4  10    5.00    1.41
   0   4  10    3.11    1.26
   0   4  10    5.73    2.65
   0   4  10    3.69    1.22
   0   4  11   95.73    5.60
   0   4  11  100.60    6.17
   0  -4 -11   86.15    5.95
   0   4  11   76.76    4.71
   0   4  11   87.96    5.92
   0   4  11   91.16    5.59
   0  -4 -12   55.64    4.26
   0   4  12   52.81    3.54
   0   4  12   57.91    4.16
   0   4  12   51.36    3.39
   0   4  12   53.99    3.93
   0  -4 -13    0.10    0.41
   0  -4 -13    0.47    0.61
   0  -4 -14    1.56    0.40
   0  -5  11    0.35    0.28
   0  -5  10    0.49    0.73
   0  -5  10   -0.29    0.63
   0  -5  10    0.72    0.73
   0  -5  10    0.33    0.38
   0  -5  10    0.33    0.59
   0  -5  10    0.12    0.47
   0  -5   9   -0.25    0.90
   0  -5   9    0.18    0.68
   0  -5   9    0.89    0.79
   0  -5   9   -0.24    0.78
   0  -5   9    0.49    0.65
   0  -5   9    1.10    0.66
   0  -5   8  377.61   14.06
   0  -5   8  370.25   14.13
   0  -5   8  375.11   14.50
   0  -5   8  364.34   14.19
   0  -5   8  371.82   13.42
   0  -5   8  354.56   14.56
   0  -5   8  346.17   14.01
   0  -5   8  355.01   13.63
   0  -5   8  331.31   12.64
   0  -5   8  359.04   14.38
   0  -5   7  415.76   15.13
   0  -5   7  443.60   16.28
   0  -5   7  405.14   14.73
   0  -5   7  438.47   16.43
   0  -5   7  442.29   17.09
   0  -5   7  420.37   15.45
   0  -5   7  447.00   16.44
   0  -5   7  432.74   16.73
   0  -5   7  445.54   14.47
   0  -5   7  452.85   17.27
   0  -5   7  430.05   16.33
   0  -5   7  432.19   16.70
   0  -5   6  242.95   10.30
   0  -5   6  262.16    9.79
   0  -5   6  237.16   10.91
   0  -5   6  231.87    9.78
   0  -5   6  260.02   11.30
   0  -5   6  238.03    9.69
   0  -5   6  247.11   11.62
   0  -5   6  251.46   11.71
   0  -5   6  245.92   10.55
   0  -5   6  272.21   11.65
   0  -5   6  250.93   11.67
   0  -5   6  257.08   11.32
   0  -5   5   17.25    2.03
   0  -5   5   15.68    2.21
   0  -5   5   17.19    2.48
   0  -5   5   21.15    2.61
   0  -5   5   18.82    2.14
   0  -5   5   19.77    2.58
   0  -5   5   17.48    2.61
   0  -5   5   17.15    2.60
   0  -5   5   16.37    2.66
   0  -5   5   17.06    2.13
   0  -5   5   19.70    2.46
   0  -5   5   17.78    2.37
   0  -5   5   15.40    2.36
   0  -5   5   14.26    1.75
   0  -5   5   16.45    2.59
   0  -5   4    9.94    1.86
   0  -5   4   23.57    2.78
   0  -5   4   12.97    1.88
   0  -5   4   10.00    1.67
   0  -5   4    3.02    1.41
   0  -5   4    6.17    1.30
   0  -5   4   17.61    2.37
   0  -5   4    7.83    1.27
   0  -5   4    6.61    1.54
   0  -5   4   11.06    1.90
   0  -5   4    8.24    1.70
   0  -5   4    8.27    1.34
   0  -5   4   10.58    2.07
   0  -5   4    5.10    1.29
   0  -5   3   31.01    2.70
   0  -5   3   29.97    4.29
   0  -5   3   29.92    2.14
   0  -5   2  182.91   11.22
   0  -5   2  194.81    6.93
   0  -5   1   84.88    7.26
   0  -5   1  106.02    4.52
   0  -5   0   97.16    4.35
   0   5   0   88.27    5.06
   0   5   0  102.35    5.36
   0  -5   0  100.57    7.62
   0  -5   0   96.54    6.57
   0  -5  -1  572.88   20.32
   0   5   1  566.62   18.80
   0   5   1  547.66   18.70
   0  -5  -2  179.85    6.67
   0   5   2  186.62    9.38
   0   5   2  186.40    9.34
   0  -5  -2  188.06   10.09
   0  -5  -2  192.86   10.82
   0  -5  -3   48.40    2.86
   0   5   3   45.28    4.56
   0   5   3   49.95    4.82
   0  -5  -3   51.58    5.18
   0  -5  -3   50.35    5.21
   0  -5  -4 1703.95   49.50
   0   5   4 1561.49   48.25
   0   5   4 1705.33   48.83
   0  -5  -4 1624.11   42.36
   0   5   5  384.96   16.85
   0   5   5  375.03   16.68
   0  -5  -5  355.27   11.16
   0  -5  -6    6.24    1.85
   0   5   7  342.77   17.58
   0   5   7  337.50   17.43
   0   5   7  312.33   12.66
   0   5   8  621.27   20.75
   0   5   8  607.45   20.93
   0   5   8  613.39   20.39
   0   5   8  634.44   27.04
   0   5   8  599.83   27.17
   0   5   8  625.56   26.88
   0   5   8  615.35   19.05
   0   5   9   54.43    7.03
   0   5   9   65.46    7.63
   0   5   9   55.87    7.55
   0   5   9   68.28    5.17
   0   5   9   69.54    5.50
   0   5   9   62.23    4.88
   0   5   9   68.24    5.09
   0   5   9   63.22    4.32
   0   5  10   12.97    2.46
   0   5  10   14.24    3.52
   0   5  10   13.59    3.45
   0   5  10   16.08    4.17
   0   5  10   11.90    2.09
   0   5  10   13.71    2.21
   0   5  11   12.22    2.24
   0   5  11   11.01    1.85
   0   5  11   10.10    2.00
   0  -5 -11    7.87    1.79
   0   5  11   13.14    2.01
   0  -5 -12  210.86    9.16
   0   5  12  199.57    7.74
   0   5  12  204.45    8.89
   0   5  12  207.04    8.76
   0   5  12  200.17    7.91
   0  -5 -13  169.11    7.06
   0   5  13  161.35    6.62
   0  -6  10    3.08    0.69
   0  -6  10    4.67    0.73
   0  -6  10    4.10    0.76
   0  -6  10    2.74    0.53
   0  -6   9   12.62    1.85
   0  -6   9   15.55    2.08
   0  -6   9   13.19    1.44
   0  -6   9   13.17    1.62
   0  -6   9   12.89    1.70
   0  -6   9   14.55    1.96
   0  -6   9   14.88    1.99
   0  -6   8   16.76    2.50
   0  -6   8   13.89    2.18
   0  -6   8   12.03    1.82
   0  -6   8   13.24    1.81
   0  -6   8   13.37    2.06
   0  -6   8   10.91    2.10
   0  -6   7  101.21    6.58
   0  -6   7  113.01    7.17
   0  -6   7  120.41    7.41
   0  -6   7  109.54    6.11
   0  -6   7  118.87    6.48
   0  -6   7  109.24    7.03
   0  -6   7  107.69    6.68
   0  -6   6  286.04   12.16
   0  -6   6  313.39   12.84
   0  -6   6  322.53   13.44
   0  -6   6  319.65   13.64
   0  -6   6  296.12   13.41
   0  -6   6  297.57   11.09
   0  -6   6  307.58   12.20
   0  -6   6  317.37   12.21
   0  -6   6  298.16   13.36
   0  -6   6  308.09   12.90
   0  -6   6  296.81   13.34
   0  -6   5    1.02    0.87
   0  -6   5    0.28    0.86
   0  -6   5    0.63    0.89
   0  -6   5    0.29    0.82
   0  -6   5    0.67    1.08
   0  -6   5    1.24    0.93
   0  -6   5    1.70    1.22
   0  -6   5    1.20    0.81
   0  -6   5    0.32    0.99
   0  -6   5    0.98    1.06
   0  -6   5   -0.32    0.92
   0  -6   5    0.55    0.73
   0  -6   5    1.77    0.81
   0  -6   5    2.91    1.00
   0  -6   5    0.72    0.78
   0  -6   5    1.26    0.90
   0  -6   4    2.05    1.05
   0  -6   4    0.91    0.78
   0  -6   4    1.18    0.90
   0  -6   4    1.97    0.93
   0  -6   4    3.50    1.23
   0  -6   4    1.45    0.99
   0  -6   4    1.73    0.79
   0  -6   4    0.90    0.92
   0  -6   4    2.03    0.91
   0  -6   4    2.79    1.20
   0  -6   4    1.21    1.13
   0  -6   3    0.21    0.71
   0  -6   3    1.33    0.99
   0  -6   3    0.80    0.54
   0  -6   3    1.51    0.68
   0  -6   3    1.48    0.69
   0  -6   3    0.28    0.80
   0  -6   3    2.37    1.02
   0  -6   3    1.20    1.45
   0  -6   3    2.77    1.12
   0  -6   3    1.06    0.90
   0  -6   3    3.21    1.26
   0  -6   3    0.98    0.79
   0  -6   3    1.84    1.06
   0  -6   3   -0.28    0.73
   0  -6   3    0.14    0.42
   0  -6   2   51.93    3.18
   0  -6   2   22.07    4.25
   0  -6   1  338.11   11.20
   0  -6   1  320.79   17.23
   0  -6   0  382.52   18.62
   0   6   0  351.37   13.47
   0   6   0  368.71   13.46
   0  -6   0  395.40   12.33
   0  -6   0  366.35   16.09
   0   6   1   32.97    3.50
   0   6   1   35.93    3.65
   0  -6  -1   31.71    4.10
   0  -6  -2  349.37   17.19
   0   6   2  319.48   14.00
   0   6   2  323.47   14.05
   0  -6  -2  323.27   10.88
   0  -6  -2  320.24   15.15
   0  -6  -3   55.80    6.39
   0   6   3   65.60    5.93
   0   6   3   72.06    6.20
   0  -6  -3   63.50    3.73
   0  -6  -3   68.91    6.55
   0  -6  -4 1471.53   46.58
   0   6   4 1403.75   44.21
   0   6   4 1353.92   44.04
   0  -6  -4 1420.19   37.78
   0  -6  -4 1423.08   45.96
   0  -6  -5   82.27    4.35
   0  -6  -5   68.11    7.20
   0   6   5   80.40    7.42
   0   6   5   80.41    7.46
   0  -6  -6  214.88    8.17
   0  -6  -6  217.46   13.04
   0   6   6  202.09   13.19
   0   6   6  236.29   14.02
   0   6   7   13.63    2.13
   0   6   7   13.32    2.05
   0   6   7   11.32    2.09
   0   6   7   15.34    2.34
   0   6   8   49.53    4.18
   0   6   8   56.35    4.64
   0   6   8   57.77    4.83
   0   6   8   61.74    7.54
   0   6   8   51.71    6.83
   0   6   9   95.32    6.07
   0   6   9   94.81    6.03
   0   6   9   95.42    6.56
   0   6   9  103.74    6.43
   0   6   9   90.21    9.33
   0   6   9   88.16    9.31
   0   6   9   89.78    9.51
   0   6   9  110.74    7.19
   0   6  10  106.37    6.92
   0   6  10   99.67    6.16
   0   6  10  101.56    6.72
   0   6  10   98.67    5.96
   0   6  11    7.62    1.77
   0   6  11    6.20    1.32
   0   6  11    4.76    1.18
   0  -6 -12   77.73    4.59
   0   6  12   68.92    4.60
   0   6  12   78.18    4.78
   0  -6 -13  124.86    4.95
   0   6  13  113.79    5.10
   0  -6 -13  117.51    5.38
   0  -7   9    1.49    0.59
   0  -7   9    1.81    0.63
   0  -7   9    1.73    0.54
   0  -7   9    1.82    0.54
   0  -7   9    1.45    0.58
   0  -7   8   35.07    2.55
   0  -7   8   37.98    3.12
   0  -7   8   40.05    3.35
   0  -7   8   34.72    2.88
   0  -7   8   39.12    2.88
   0  -7   7   21.76    2.43
   0  -7   7   19.96    2.25
   0  -7   7   22.13    2.87
   0  -7   7   20.19    2.61
   0  -7   7   20.28    2.51
   0  -7   7   19.04    2.69
   0  -7   7   22.58    2.86
   0  -7   6    6.66    1.54
   0  -7   6    2.16    1.11
   0  -7   6    3.16    1.22
   0  -7   6    2.90    1.59
   0  -7   6    3.45    1.48
   0  -7   6    2.99    1.34
   0  -7   6    3.64    0.98
   0  -7   6    1.64    1.06
   0  -7   6    4.28    1.48
   0  -7   6    5.91    1.73
   0  -7   6    3.10    1.30
   0  -7   5   79.61    6.04
   0  -7   5   84.40    4.83
   0  -7   5   77.37    5.35
   0  -7   5   79.64    5.30
   0  -7   5   67.52    4.67
   0  -7   5   79.74    6.09
   0  -7   5   87.60    5.75
   0  -7   5   83.77    6.14
   0  -7   5   73.47    5.51
   0  -7   5   73.80    5.85
   0  -7   5   81.60    6.17
   0  -7   5   79.68    5.65
   0  -7   4    0.63    0.76
   0  -7   4    1.02    0.90
   0  -7   4    0.66    1.01
   0  -7   4    1.24    0.88
   0  -7   4    0.32    0.78
   0  -7   4    0.78    0.84
   0  -7   4   -0.29    0.62
   0  -7   4    0.96    0.98
   0  -7   4    1.16    1.04
   0  -7   4    1.72    1.17
   0  -7   4    2.88    1.24
   0  -7   4    1.42    0.85
   0  -7   4    0.70    1.25
   0  -7   3  172.74    9.25
   0  -7   3  168.47    8.78
   0  -7   3  154.01    7.33
   0  -7   3  167.99    8.01
   0  -7   3  164.35    8.51
   0  -7   3  171.93    8.10
   0  -7   3  137.03   11.47
   0  -7   3  158.60    8.67
   0  -7   3  157.15    8.69
   0  -7   3  156.48    8.71
   0  -7   3  151.31    8.19
   0  -7   3  155.68    8.63
   0  -7   3  165.84    9.04
   0  -7   2  116.26    6.11
   0  -7   2  118.73    6.95
   0  -7   2  117.06    7.21
   0  -7   2  128.48    6.65
   0  -7   2  124.81    7.13
   0  -7   2  123.85    5.94
   0  -7   2  114.24    6.32
   0  -7   2  116.65   10.70
   0  -7   2  114.58    6.69
   0  -7   2  123.35    7.13
   0  -7   2  129.74    7.08
   0  -7   2  124.26    7.28
   0  -7   2  122.50    7.15
   0  -7   2  127.08    7.46
   0  -7   2  120.87    7.15
   0  -7   2  118.13    7.31
   0  -7   2  112.30    6.46
   0  -7   1    1.46    0.95
   0  -7   1    2.41    1.08
   0  -7   1    1.52    0.87
   0  -7   1    1.71    0.91
   0  -7   1    1.60    0.95
   0  -7   1    5.10    1.50
   0  -7   1    2.25    1.04
   0  -7   1    2.31    1.04
   0  -7   1    1.24    0.77
   0  -7   1    2.26    1.99
   0  -7   1    1.07    0.76
   0  -7   1    2.37    1.10
   0  -7   1    0.79    0.81
   0  -7   1    1.71    0.91
   0  -7   1    4.03    1.09
   0  -7   0  119.31    6.80
   0  -7   0  126.28    7.08
   0  -7   0  115.85    6.64
   0  -7   0  127.58    7.06
   0  -7   0  123.55   11.01
   0  -7   0  121.31    6.08
   0  -7   0  127.44    6.04
   0  -7   0  122.32    6.17
   0  -7   0  112.61    6.54
   0  -7   0  106.77    6.27
   0  -7   0  127.55    6.92
   0  -7  -1   17.05    3.27
   0   7   1   19.31    2.87
   0   7   1   19.61    2.93
   0  -7  -1   21.41    2.23
   0   7   2    4.85    1.57
   0   7   2    5.24    1.69
   0  -7  -2    3.58    1.90
   0  -7  -2    9.31    2.56
   0  -7  -2    4.22    1.16
   0   7   3    3.28    1.52
   0   7   3    3.75    1.82
   0  -7  -3    2.83    0.98
   0  -7  -3    2.81    1.48
   0  -7  -3    4.28    2.18
   0  -7  -4  316.94   17.27
   0  -7  -4  316.02   18.28
   0   7   4  327.14   16.56
   0   7   4  316.35   16.30
   0  -7  -4  334.17   11.57
   0  -7  -4  306.75   12.37
   0  -7  -4  311.00   12.41
   0  -7  -4  329.99   11.99
   0  -7  -5  144.75   11.52
   0  -7  -5  133.09   11.25
   0  -7  -5  147.24    6.70
   0   7   5  117.80    9.84
   0   7   5  132.74   10.40
   0  -7  -5  144.73    7.10
   0  -7  -5  140.42    7.35
   0  -7  -5  133.13    7.05
   0  -7  -6  267.23   16.88
   0  -7  -6  233.65   15.13
   0   7   6  241.79   10.60
   0   7   6  242.06   15.11
   0   7   6  245.88   15.22
   0  -7  -6  240.93    9.47
   0  -7  -6  246.94   10.37
   0  -7  -6  250.65   10.45
   0   7   7  461.67   17.52
   0   7   7  487.33   17.60
   0   7   7  499.19   23.99
   0   7   7  535.78   24.62
   0  -7  -7  534.57   26.54
   0  -7  -7  493.27   17.40
   0   7   8   12.31    2.14
   0   7   8   16.95    2.66
   0   7   8   13.16    2.06
   0   7   8   13.75    2.17
   0  -7  -8   14.80    4.36
   0  -7  -9  274.47   19.03
   0   7   9  263.81   10.85
   0   7   9  272.35   11.04
   0   7   9  268.20   12.00
   0   7   9  263.99   11.36
   0   7   9  257.52   16.89
   0   7   9  249.01   16.41
   0   7   9  262.72   17.08
   0  -7 -10    1.26    1.02
   0   7  10    1.68    0.85
   0   7  10    3.01    1.09
   0   7  10    2.65    1.27
   0   7  10    3.41    1.46
   0   7  11   11.25    1.95
   0  -7 -11    7.51    1.64
   0   7  11    6.41    1.55
   0  -7 -11    6.95    1.57
   0  -7 -12   69.41    4.39
   0   7  12   75.38    4.49
   0  -7 -12   74.72    4.29
   0  -7 -13    0.11    0.43
   0  -7 -13    0.73    0.43
   0  -8   8   47.61    2.86
   0  -8   8   49.64    2.68
   0  -8   8   47.66    2.59
   0  -8   7    2.20    0.94
   0  -8   7    0.77    0.77
   0  -8   7    0.16    0.53
   0  -8   7   -0.19    0.74
   0  -8   7    0.61    0.62
   0  -8   7    0.39    0.69
   0  -8   6    2.58    1.08
   0  -8   6    2.37    1.10
   0  -8   6    1.01    0.90
   0  -8   6    4.86    1.44
   0  -8   6    2.45    0.95
   0  -8   6    2.81    1.04
   0  -8   6    2.65    1.07
   0  -8   6    1.77    1.06
   0  -8   5   12.56    2.33
   0  -8   5    7.64    1.85
   0  -8   5    9.94    2.06
   0  -8   5    8.79    1.72
   0  -8   5   13.54    2.06
   0  -8   5   11.39    2.23
   0  -8   5   12.15    2.32
   0  -8   5    7.88    1.74
   0  -8   4  107.66    6.96
   0  -8   4  113.89    7.20
   0  -8   4  111.59    7.35
   0  -8   4  106.94    7.03
   0  -8   4  111.73    7.09
   0  -8   4  115.43    7.55
   0  -8   4  112.52    6.80
   0  -8   4   98.56    6.10
   0  -8   4  114.91    6.49
   0  -8   4  117.44    7.29
   0  -8   4  103.18    7.16
   0  -8   4  115.87    6.90
   0  -8   3   15.52    2.35
   0  -8   3   13.35    2.40
   0  -8   3   15.43    2.36
   0  -8   3   11.65    2.22
   0  -8   3   14.30    2.51
   0  -8   3   11.11    1.91
   0  -8   3   10.91    2.16
   0  -8   3   15.71    2.71
   0  -8   3   15.03    2.48
   0  -8   3   18.13    2.53
   0  -8   3   14.12    2.57
   0  -8   3   12.56    2.38
   0  -8   3   11.68    2.16
   0  -8   2    2.54    1.19
   0  -8   2    0.76    0.72
   0  -8   2   -0.30    0.80
   0  -8   2    1.98    1.01
   0  -8   2    0.75    0.81
   0  -8   2    0.85    0.91
   0  -8   2    0.61    0.80
   0  -8   2    1.56    1.07
   0  -8   2    0.99    0.74
   0  -8   2    2.33    1.24
   0  -8   2    0.87    0.89
   0  -8   2    2.40    1.28
   0  -8   2    2.07    1.18
   0  -8   2    1.41    0.96
   0  -8   2    2.59    1.16
   0  -8   2    0.33    0.79
   0  -8   2    1.26    1.02
   0  -8   1   25.45    3.06
   0  -8   1   26.45    3.23
   0  -8   1   23.20    5.21
   0  -8   1   19.83    2.51
   0  -8   1   26.16    3.04
   0  -8   1   26.17    3.24
   0  -8   1   24.27    3.15
   0  -8   1   25.95    2.73
   0  -8   1   25.20    2.84
   0  -8   1   29.87    3.47
   0  -8   1   25.38    3.35
   0  -8   1   19.75    2.88
   0  -8   1   25.62    3.21
   0  -8   1   22.39    2.94
   0  -8   0   17.64    2.78
   0  -8   0   21.19    2.93
   0  -8   0   22.38    2.93
   0  -8   0   18.39    2.67
   0  -8   0   17.62    2.54
   0  -8   0   20.04    2.67
   0  -8   0   17.63    2.30
   0  -8   0   23.40    5.06
   0  -8   0   18.29    2.37
   0  -8   0   19.15    2.44
   0  -8   0   18.11    2.67
   0  -8   0   20.80    2.42
   0  -8   0   19.48    2.78
   0  -8   0   18.81    2.63
   0  -8   0   18.96    2.68
   0  -8   0   18.64    2.47
   0  -8  -1   13.13    2.08
   0  -8  -1   14.26    2.41
   0  -8  -1   12.89    2.31
   0  -8  -1   14.54    2.09
   0  -8  -1   20.52    4.82
   0  -8  -1   18.00    2.32
   0  -8  -1   11.69    2.17
   0  -8  -1   18.01    2.56
   0  -8  -1   15.00    2.47
   0  -8  -1   13.89    2.07
   0  -8  -1   15.76    2.56
   0  -8  -1   14.24    2.23
   0  -8  -1   16.70    2.48
   0   8   2  601.04   23.06
   0   8   2  579.93   22.87
   0  -8  -2  616.13   19.64
   0  -8  -2  602.60   20.15
   0  -8  -2  607.85   20.65
   0  -8  -2  617.34   20.42
   0  -8  -2  609.34   20.23
   0  -8  -2  512.25   27.68
   0  -8  -2  596.62   19.20
   0  -8  -2  593.92   25.34
   0   8   3  105.23    8.52
   0   8   3   97.62    8.31
   0  -8  -3   98.45    9.23
   0  -8  -3  117.60   11.48
   0  -8  -3   98.68    5.68
   0  -8  -3  115.45    6.12
   0  -8  -3   95.89    6.03
   0  -8  -3  107.66    6.40
   0  -8  -3  100.53    6.37
   0  -8  -3  106.40    6.32
   0  -8  -3  105.88    6.74
   0  -8  -3  106.82    6.12
   0  -8  -4   32.90    3.63
   0  -8  -4   38.63    5.87
   0  -8  -4   38.35    6.50
   0  -8  -4   31.79    3.12
   0  -8  -4   31.13    3.26
   0  -8  -4   38.84    3.94
   0  -8  -4   35.04    3.40
   0   8   4   41.43    5.55
   0   8   4   40.75    5.51
   0  -8  -5   65.68    5.06
   0  -8  -5   70.98    8.22
   0  -8  -5   65.54    8.52
   0  -8  -5   66.51    4.57
   0   8   5   61.69    7.26
   0   8   5   74.66    7.94
   0  -8  -5   72.96    5.43
   0  -8  -5   65.50    4.86
   0   8   6  187.43    9.05
   0  -8  -6  165.83    8.50
   0  -8  -6  182.95   14.21
   0  -8  -6  169.95   13.68
   0  -8  -6  173.26    7.99
   0  -8  -6  183.19    8.86
   0   8   6  168.55   12.92
   0   8   6  145.38   12.04
   0  -8  -6  186.26    8.84
   0  -8  -6  177.43    8.93
   0   8   7  490.11   18.29
   0   8   7  517.00   18.39
   0  -8  -7  514.03   18.68
   0   8   7  524.11   25.44
   0   8   7  539.64   25.65
   0  -8  -7  524.32   26.83
   0  -8  -7  523.42   18.29
   0  -8  -7  545.62   18.11
   0  -8  -8   17.96    2.59
   0  -8  -8   21.88    5.12
   0   8   8   18.29    2.59
   0   8   8   15.94    2.55
   0   8   8   15.58    4.05
   0   8   8   14.83    3.97
   0   8   9   55.69    4.30
   0   8   9   47.66    4.34
   0  -8  -9   45.64    4.09
   0  -8 -10  321.22   12.37
   0  -8 -10  335.35   12.56
   0   8  10  310.50   11.43
   0   8  10  311.39   12.65
   0  -8 -11   70.42    4.52
   0  -8 -11   73.74    4.63
   0   8  11   75.79    4.83
   0   8  11   67.65    4.74
   0  -8 -12   -0.14    0.60
   0   8  12    0.15    0.49
   0   8  12   -0.15    0.54
   0  -8 -12    0.56    0.61
   0   8  13    9.38    0.98
   0  -8 -13   11.53    0.99
   0  -9   7   28.47    1.90
   0  -9   7   28.72    2.10
   0  -9   7   26.51    1.96
   0  -9   7   24.57    1.76
   0  -9   7   26.61    2.04
   0  -9   7   26.63    1.79
   0  -9   6   40.66    3.11
   0  -9   6   39.23    3.10
   0  -9   6   41.95    3.03
   0  -9   6   43.21    2.99
   0  -9   6   34.24    2.91
   0  -9   5   79.86    5.36
   0  -9   5   81.67    5.27
   0  -9   5   88.11    5.14
   0  -9   5   84.41    5.33
   0  -9   5   83.61    5.13
   0  -9   5   89.54    5.75
   0  -9   4  287.05   12.34
   0  -9   4  280.63   11.49
   0  -9   4  281.18   11.09
   0  -9   4  257.29   10.99
   0  -9   4  291.59   12.02
   0  -9   4  279.35   11.67
   0  -9   4  278.51   11.33
   0  -9   4  284.91   11.85
   0  -9   3  579.14   19.92
   0  -9   3  578.01   19.41
   0  -9   3  583.68   18.92
   0  -9   3  545.88   20.06
   0  -9   3  556.35   19.16
   0  -9   3  566.38   19.53
   0  -9   3  562.23   19.81
   0  -9   3  573.92   20.25
   0  -9   3  518.17   20.05
   0  -9   3  547.54   18.96
   0  -9   2  132.76    7.25
   0  -9   2  115.97    7.48
   0  -9   2  117.87    7.37
   0  -9   2  117.00    7.20
   0  -9   2  115.84    6.85
   0  -9   2  134.73    7.09
   0  -9   2  112.59    7.58
   0  -9   2  113.94    6.84
   0  -9   2  120.87    7.44
   0  -9   2  121.53    7.86
   0  -9   2  124.78    7.52
   0  -9   2  121.47    7.18
   0  -9   1  112.43    7.21
   0  -9   1  119.57    6.78
   0  -9   1  103.96    7.06
   0  -9   1  118.09    7.42
   0  -9   1  128.99    7.58
   0  -9   1  118.49    6.68
   0  -9   1   86.04   10.36
   0  -9   1  110.27    6.16
   0  -9   1  110.60    6.34
   0  -9   1  121.62    7.48
   0  -9   1  114.39    7.54
   0  -9   1  111.10    7.11
   0  -9   1  108.36    6.84
   0  -9   1  114.23    7.20
   0  -9   0   29.57    3.53
   0  -9   0   33.53    3.80
   0  -9   0   31.28    3.88
   0  -9   0   28.72    3.64
   0  -9   0   26.98    3.20
   0  -9   0   32.18    3.56
   0  -9   0   36.03    3.41
   0  -9   0   31.58    3.78
   0  -9   0   40.46    4.24
   0  -9   0   30.63    3.11
   0  -9   0   37.76    3.43
   0  -9   0   32.91    6.41
   0  -9   0   33.30    3.32
   0  -9   0   38.74    3.93
   0  -9   0   33.69    3.65
   0  -9   0   29.17    3.67
   0  -9  -1   59.95    4.66
   0  -9  -1   60.14    5.25
   0  -9  -1   63.51    5.43
   0  -9  -1   67.09    4.81
   0  -9  -1   67.27    5.55
   0  -9  -1   60.20    4.44
   0  -9  -1   67.39    5.27
   0  -9  -1   54.73    4.45
   0  -9  -1   69.23    9.37
   0  -9  -1   60.80    4.53
   0  -9  -1   60.08    5.30
   0  -9  -1   58.28    4.90
   0  -9  -1   61.17    5.21
   0  -9  -2    8.92    1.90
   0  -9  -2    9.46    1.77
   0  -9  -2    7.93    1.90
   0  -9  -2    9.97    2.05
   0  -9  -2    8.66    1.99
   0  -9  -2    7.88    1.79
   0  -9  -2   10.33    1.88
   0  -9  -3   23.94    3.26
   0  -9  -3   26.94    3.01
   0  -9  -3   20.65    3.09
   0  -9  -3   21.49    2.68
   0  -9  -3   21.27    5.15
   0  -9  -3   21.75    2.83
   0  -9  -3   24.80    3.15
   0  -9  -3   20.81    2.80
   0  -9  -3   25.78    3.16
   0  -9  -3   25.49    2.95
   0  -9  -4    1.33    0.95
   0  -9  -4    3.20    1.26
   0  -9  -4    2.04    1.10
   0  -9  -4    1.99    1.86
   0   9   4    1.23    1.33
   0   9   4    2.46    1.63
   0  -9  -4    3.67    1.36
   0  -9  -4    2.76    1.05
   0  -9  -4    1.96    0.99
   0  -9  -4    2.16    1.55
   0  -9  -5   33.24    3.67
   0  -9  -5   27.05    3.18
   0  -9  -5   27.06    3.47
   0  -9  -5   30.77    6.08
   0   9   5   23.11    4.44
   0   9   5   29.17    5.05
   0  -9  -5   23.15    3.12
   0  -9  -5   19.33    4.46
   0  -9  -5   26.71    2.97
   0   9   6    3.81    1.28
   0   9   6    7.03    1.67
   0  -9  -6    7.78    1.76
   0  -9  -6    3.73    1.42
   0  -9  -6    4.96    1.57
   0  -9  -6    7.49    1.75
   0  -9  -6    1.80    1.68
   0  -9  -6    2.45    2.16
   0   9   6    2.90    1.92
   0   9   6    3.64    2.08
   0  -9  -6    6.80    1.72
   0  -9  -6    4.85    1.32
   0  -9  -7  250.28   10.81
   0   9   7  264.65   16.78
   0   9   7  255.84   16.56
   0  -9  -7  252.23   10.60
   0  -9  -7  272.98   12.02
   0   9   7  258.33   11.13
   0   9   7  237.17   10.95
   0  -9  -7  246.15   17.02
   0  -9  -7  265.57   11.27
   0  -9  -7  263.29   11.33
   0  -9  -8    2.93    1.32
   0  -9  -8    3.85    1.36
   0   9   8    3.46    1.10
   0   9   8    5.74    1.59
   0  -9  -9   42.00    3.41
   0  -9  -9   42.76    3.50
   0   9   9   42.63    3.81
   0   9   9   47.91    3.60
   0   9  10   48.93    3.83
   0   9  11    0.50    0.62
   0  -9 -11    0.81    0.46
   0  -9 -11    0.16    0.62
   0  -9 -12  154.28    5.74
   0   9  12  151.37    5.69
   0   9  12  141.19    5.66
   0 -10   6   16.64    1.36
   0 -10   6   20.23    1.44
   0 -10   6   17.34    1.35
   0 -10   5    3.32    0.91
   0 -10   5    3.04    0.81
   0 -10   5    2.63    0.87
   0 -10   5    2.83    0.69
   0 -10   5    3.69    0.89
   0 -10   5    3.45    0.92
   0 -10   4  149.86    6.48
   0 -10   4  135.27    6.85
   0 -10   4  133.79    6.04
   0 -10   4  143.10    6.50
   0 -10   4  146.48    6.84
   0 -10   4  143.02    6.81
   0 -10   3  539.51   17.19
   0 -10   3  546.31   18.22
   0 -10   3  523.02   16.80
   0 -10   3  522.28   17.79
   0 -10   3  562.08   17.72
   0 -10   3  538.37   17.96
   0 -10   3  506.42   18.17
   0 -10   3  518.43   18.04
   0 -10   2   65.12    5.29
   0 -10   2   75.18    5.61
   0 -10   2   81.09    5.48
   0 -10   2   72.39    4.81
   0 -10   2   71.68    5.24
   0 -10   2   72.56    4.67
   0 -10   2   71.10    5.13
   0 -10   2   77.25    5.17
   0 -10   2   78.60    5.25
   0 -10   1  262.74   11.46
   0 -10   1  269.45   10.48
   0 -10   1  287.11   11.68
   0 -10   1  276.53   11.78
   0 -10   1  284.80   11.12
   0 -10   1  258.60   11.69
   0 -10   1  257.93   11.41
   0 -10   1  264.81   12.05
   0 -10   1  248.86   11.21
   0 -10   1  279.26   11.86
   0 -10   0  351.15   14.45
   0 -10   0  370.71   13.43
   0 -10   0  331.60   14.36
   0 -10   0  357.51   13.88
   0 -10   0  336.20   13.19
   0 -10   0  353.42   14.02
   0 -10   0  355.15   13.64
   0 -10   0  365.62   14.67
   0 -10   0  340.49   14.29
   0 -10   0  337.57   13.92
   0 -10   0  357.82   14.97
   0 -10  -1  358.04   13.38
   0 -10  -1  360.01   15.12
   0 -10  -1  374.26   14.46
   0 -10  -1  369.50   14.77
   0 -10  -1  363.64   15.04
   0 -10  -1  373.35   13.75
   0 -10  -1  306.55   21.50
   0 -10  -1  389.46   13.82
   0 -10  -1  350.13   13.41
   0 -10  -1  375.29   15.31
   0 -10  -1  339.13   14.90
   0 -10  -1  347.70   14.08
   0 -10  -1  345.01   14.06
   0 -10  -2   38.28    4.31
   0 -10  -2   39.34    3.79
   0 -10  -2   49.93    4.32
   0 -10  -2   36.82    7.24
   0 -10  -2   41.67    3.64
   0 -10  -2   35.78    4.13
   0 -10  -2   42.27    3.64
   0 -10  -2   46.65    4.20
   0 -10  -2   45.91    4.48
   0 -10  -2   38.31    3.92
   0 -10  -3    1.06    1.61
   0 -10  -3    1.63    0.91
   0 -10  -3    1.06    1.07
   0 -10  -3    0.26    0.73
   0 -10  -3   -0.25    0.72
   0 -10  -3   -0.36    1.09
   0 -10  -3    0.31    0.83
   0 -10  -3   -0.27    0.66
   0 -10  -3    0.35    0.75
   0 -10  -4   97.07   11.32
   0 -10  -4   71.22    5.89
   0 -10  -4   90.09    5.77
   0 -10  -4   80.87    6.28
   0 -10  -4   84.32    5.60
   0 -10  -4   83.97    6.29
   0 -10  -4   85.04    5.43
   0 -10  -4   85.76    5.84
   0 -10  -5   21.71    5.24
   0 -10  -5   22.61    3.06
   0 -10  -5   18.19    3.02
   0 -10  -5   20.54    2.54
   0 -10  -5   23.19    3.21
   0 -10  -5   22.45    3.21
   0 -10  -5   23.88    2.92
   0 -10  -5   21.84    2.71
   0 -10  -6    9.23    1.86
   0 -10  -6   10.14    2.21
   0 -10  -6    9.06    1.98
   0  10   6    8.54    1.69
   0  10   6    9.22    1.81
   0 -10  -6   11.32    2.31
   0 -10  -6   14.64    2.34
   0 -10  -7  216.85    9.62
   0 -10  -7  208.10    9.49
   0 -10  -7  203.80    9.22
   0  10   7  199.31    8.98
   0  10   7  196.99    8.93
   0 -10  -7  197.59    9.88
   0 -10  -7  205.69    9.01
   0  10   8    3.92    1.13
   0 -10  -8    3.00    1.15
   0 -10  -8    3.30    1.19
   0 -10  -9  106.30    5.41
   0  10   9  104.27    5.57
   0 -10  -9  101.61    5.69
   0 -10  -9  107.96    5.40
   0  10  10   39.06    3.21
   0  10  10   35.70    2.76
   0  10  11   94.71    4.15
   0 -11   4   53.40    2.87
   0 -11   4   59.28    2.83
   0 -11   4   59.13    2.95
   0 -11   4   54.85    2.89
   0 -11   3   20.43    2.15
   0 -11   3   18.97    2.00
   0 -11   3   20.58    2.03
   0 -11   3   18.51    1.76
   0 -11   3   16.74    1.82
   0 -11   3   21.42    2.06
   0 -11   2   15.84    2.01
   0 -11   2   19.73    2.23
   0 -11   2   17.81    2.29
   0 -11   2   13.99    2.02
   0 -11   2   18.06    2.03
   0 -11   2   17.51    1.93
   0 -11   2   15.99    1.97
   0 -11   1   14.69    2.06
   0 -11   1   16.36    2.16
   0 -11   1   20.20    2.54
   0 -11   1   21.23    2.44
   0 -11   1   16.58    2.22
   0 -11   1   13.89    1.90
   0 -11   1   17.56    2.06
   0 -11   0   32.42    2.92
   0 -11   0   28.56    2.69
   0 -11   0   33.05    3.17
   0 -11   0   28.51    3.29
   0 -11   0   31.24    3.10
   0 -11   0   28.80    3.15
   0 -11   0   31.25    3.18
   0 -11   0   30.46    3.30
   0 -11  -1  454.60   15.89
   0 -11  -1  472.82   15.54
   0 -11  -1  471.59   17.13
   0 -11  -1  459.60   16.47
   0 -11  -1  508.62   16.56
   0 -11  -1  449.84   17.07
   0 -11  -1  483.39   16.30
   0 -11  -1  471.69   17.17
   0 -11  -1  455.45   16.38
   0 -11  -1  449.65   17.05
   0 -11  -2    3.40    1.30
   0 -11  -2    3.74    1.43
   0 -11  -2    4.55    1.47
   0 -11  -2    8.14    1.93
   0 -11  -2    3.68    1.27
   0 -11  -2    4.61    1.43
   0 -11  -2    3.49    1.18
   0 -11  -3  142.94    8.18
   0 -11  -3  139.69    8.17
   0 -11  -3  147.84    7.52
   0 -11  -3  151.03    7.92
   0 -11  -3  139.57    7.11
   0 -11  -3  156.42    8.48
   0 -11  -3  138.82    7.80
   0 -11  -4  190.01    9.49
   0 -11  -4  196.82    8.43
   0 -11  -4  183.96    9.51
   0 -11  -4  186.66    8.86
   0 -11  -4  159.97    8.76
   0 -11  -4  188.58    9.49
   0 -11  -4  186.59    7.91
   0 -11  -4  178.67    8.48
   0  11   5    1.96    0.97
   0 -11  -5    6.84    1.70
   0 -11  -5    4.80    1.27
   0 -11  -5    4.69    1.15
   0 -11  -5    3.42    1.27
   0 -11  -5    4.61    1.56
   0 -11  -5    4.17    1.38
   0  11   6   11.85    1.74
   0 -11  -6   11.15    1.86
   0 -11  -6    9.26    1.87
   0 -11  -6   13.23    2.25
   0 -11  -6   16.55    2.34
   0 -11  -6   11.42    1.94
   0 -11  -6   10.60    2.04
   0 -11  -7    5.45    1.25
   0 -11  -7    3.52    1.22
   0 -11  -7    5.34    1.23
   0 -11  -7    5.51    1.46
   0 -11  -7    4.42    1.05
   0 -11  -8    3.34    1.08
   0 -11  -8    2.51    0.91
   0  11   8    2.69    0.78
   0 -11  -8    2.27    0.89
   0  11   9   17.56    2.06
   0  11   9   17.00    1.56
   0 -11  -9   20.51    2.06
   0 -11  -9   16.62    1.67
   0 -11  -9   20.90    2.03
   0 -11 -10    1.18    0.58
   0 -11 -10    0.47    0.34
   0  11  10    0.99    0.55
   0 -12   2   27.09    1.94
   0 -12   2   28.98    1.97
   0 -12   1    0.13    0.42
   0 -12   1    0.12    0.42
   0 -12   0   51.57    3.41
   0 -12   0   55.47    3.73
   0 -12   0   48.43    3.26
   0 -12   0   53.70    3.50
   0 -12  -1   30.15    2.87
   0 -12  -1   26.94    2.63
   0 -12  -1   25.13    2.34
   0 -12  -1   27.49    2.72
   0 -12  -2  166.31    6.69
   0 -12  -2  148.62    7.28
   0 -12  -2  141.76    7.00
   0 -12  -3   33.03    2.93
   0 -12  -3   35.98    3.13
   0 -12  -3   33.69    3.19
   0 -12  -3   36.37    3.40
   0 -12  -4   22.76    2.62
   0 -12  -4   20.82    2.57
   0 -12  -4   24.43    2.75
   0 -12  -4   22.20    2.17
   0 -12  -4   23.18    2.36
   0  12   4   19.58    1.98
   0 -12  -4   21.68    2.51
   0 -12  -5   18.84    2.34
   0 -12  -5   21.72    2.47
   0 -12  -5   21.36    2.29
   0 -12  -6    1.41    0.76
   0 -12  -6    1.15    0.77
   0 -12  -6    1.77    0.80
   0 -12  -6    2.27    0.97
   0 -12  -6    0.53    0.57
   0 -12  -7   23.51    1.97
   0 -12  -7   25.41    2.41
   0 -12  -7   18.94    1.59
   0 -12  -7   21.98    2.21
   0  12   8    8.59    1.22
   0 -12  -8    8.85    1.28
   0 -12  -8    7.98    1.16
   0 -12  -8    7.72    1.14
   0 -12  -9    5.39    0.82
   0  12   9    6.23    0.87
   0 -13  -1   33.18    1.97
   0 -13  -2    0.10    0.36
   0 -13  -2    0.22    0.39
   0 -13  -2    0.10    0.32
   0 -13  -2    0.85    0.43
   0 -13  -3   62.49    3.19
   0 -13  -3   64.80    3.40
   0 -13  -4   95.37    4.49
   0 -13  -4   93.94    4.35
   0 -13  -4  100.75    4.50
   0 -13  -4   98.36    4.24
   0 -13  -4   98.02    4.24
   0 -13  -5    6.59    1.01
   0 -13  -5    6.33    0.99
   0 -13  -5    6.32    0.92
   0 -13  -5    5.91    0.81
   0 -13  -6   20.26    1.62
   0 -13  -6   24.07    1.85
   0 -13  -6   22.87    1.56
   0 -13  -7   17.38    1.26
   0 -13  -7   17.76    1.26
   1 -13  -6    7.54    0.91
   1 -13  -6    7.41    0.90
   1 -13  -5    7.11    0.92
   1 -13  -5    7.89    1.01
   1 -13  -4   38.00    2.42
   1 -13  -4   32.86    1.94
   1 -13  -4   35.65    2.33
   1 -13  -4   32.12    2.08
   1 -13  -3   75.94    3.45
   1 -13  -3   84.19    3.84
   1 -13  -2  100.98    3.95
   1 -13  -2   87.44    3.84
   1 -13  -2  100.22    3.89
   1 -13  -2   88.94    3.60
   1 -13  -1    3.67    0.59
   1 -12  -9    0.13    0.25
   1 -12  -8    1.25    0.50
   1 -12  -8   -0.10    0.45
  -1  12   8    0.74    0.40
   1 -12  -8    0.57    0.41
   1 -12  -7   87.51    4.53
   1 -12  -7   86.35    3.95
   1 -12  -7   76.48    3.57
   1 -12  -7   86.27    4.65
   1 -12  -7   90.26    4.30
  -1  12   7   90.55    4.21
   1 -12  -7   91.34    4.57
   1 -12  -6   30.42    2.14
   1 -12  -6   35.04    2.66
   1 -12  -6   32.30    2.71
   1 -12  -6   36.48    2.76
   1 -12  -6   35.26    3.08
   1 -12  -6   30.91    2.82
   1 -12  -5  218.54    8.36
   1 -12  -5  238.35    9.07
   1 -12  -5  233.91    9.19
   1 -12  -5  205.42    8.94
   1 -12  -5  233.14    9.27
   1 -12  -4   33.96    2.86
   1 -12  -4   29.28    2.51
   1 -12  -4   32.03    3.09
   1 -12  -4   37.30    3.22
   1 -12  -4   34.76    3.17
   1 -12  -4   28.73    2.93
   1 -12  -3  160.93    7.02
   1 -12  -3  149.77    6.99
   1 -12  -3  149.47    7.35
   1 -12  -3  158.81    7.25
   1 -12  -3  147.80    6.98
   1 -12  -2  273.45   10.46
   1 -12  -2  261.80    9.59
   1 -12  -2  261.91   10.15
   1 -12  -2  262.14   10.12
   1 -12  -1    3.11    0.95
   1 -12  -1    3.41    1.01
   1 -12  -1    1.91    0.84
   1 -12  -1    3.58    1.08
   1 -12  -1    5.47    1.17
   1 -12   0   -0.15    0.39
   1 -12   0    2.68    0.85
   1 -12   1    5.83    0.98
   1 -12   1    6.81    1.09
   1 -12   2   14.24    1.27
   1 -12   2   11.41    1.08
  -1  11  10  162.58    5.57
   1 -11 -10  126.63    4.55
   1 -11  -9    0.77    0.47
  -1  11   9    0.75    0.58
   1 -11  -9    1.11    0.60
   1 -11  -8    3.78    1.12
   1 -11  -8    6.15    1.31
   1 -11  -8    4.57    1.13
  -1  11   8    4.51    1.19
   1 -11  -8    4.16    1.11
   1 -11  -7   40.83    3.40
   1 -11  -7   37.27    3.39
   1 -11  -7   30.04    3.07
   1 -11  -7   40.15    3.20
   1 -11  -7   41.19    3.67
   1 -11  -7   35.63    2.94
   1 -11  -6   17.13    2.28
   1 -11  -6   14.53    2.17
   1 -11  -6   14.54    2.45
   1 -11  -6   16.87    2.41
   1 -11  -6   19.13    2.47
   1 -11  -6   23.02    2.83
   1 -11  -5   10.50    2.15
   1 -11  -5   15.33    2.40
   1 -11  -5   15.33    2.41
   1 -11  -5   13.53    2.07
   1 -11  -5   13.62    2.23
   1 -11  -5   14.06    1.91
   1 -11  -4   11.83    1.93
   1 -11  -4    8.62    1.70
   1 -11  -4   11.04    2.15
   1 -11  -4   10.20    1.99
   1 -11  -4   14.36    2.10
   1 -11  -4   15.77    2.54
   1 -11  -4   13.76    2.37
   1 -11  -3   18.76    2.72
   1 -11  -3   15.32    2.53
   1 -11  -3   21.89    2.72
   1 -11  -3   14.72    2.18
   1 -11  -3   14.02    2.48
   1 -11  -3   21.36    2.77
   1 -11  -3   19.39    2.40
   1 -11  -3   18.60    2.67
   1 -11  -2  103.93    5.98
   1 -11  -2  102.01    6.20
   1 -11  -2  101.13    6.64
   1 -11  -2  104.93    6.61
   1 -11  -2  111.29    6.62
   1 -11  -2  101.19    6.26
   1 -11  -2  111.53    6.06
   1 -11  -1   38.55    3.01
   1 -11  -1   36.83    3.39
   1 -11  -1   40.15    3.74
   1 -11  -1   42.72    4.02
   1 -11  -1   37.85    3.83
   1 -11  -1   36.71    3.79
   1 -11   0  186.59    8.49
   1 -11   0  175.72    8.80
   1 -11   0  172.96    8.31
   1 -11   0  180.93    8.64
   1 -11   0  172.68    8.44
   1 -11   0  176.84    7.65
   1 -11   0  182.22    8.34
   1 -11   1   78.54    4.92
   1 -11   1   81.72    5.18
   1 -11   1   79.07    4.89
   1 -11   1   77.51    4.60
   1 -11   1   70.57    4.76
   1 -11   2   80.00    4.83
   1 -11   2   84.01    4.74
   1 -11   2   74.95    4.67
   1 -11   2   82.61    4.69
   1 -11   2   74.24    4.34
   1 -11   2   73.62    4.32
   1 -11   3  244.83    8.81
   1 -11   3  247.31    8.69
   1 -11   3  245.10    8.83
   1 -11   4    0.09    0.31
   1 -11   4    0.25    0.36
   1 -11   4   -0.17    0.35
   1 -11   4    0.26    0.31
   1 -10 -11   31.34    2.19
  -1  10  11   27.10    2.06
  -1  10  10    8.08    1.14
  -1  10  10    4.72    1.09
   1 -10 -10    7.87    1.42
   1 -10 -10    6.59    1.09
  -1  10   9    0.94    0.66
  -1  10   9   -0.22    0.64
   1 -10  -9   -0.31    0.57
   1 -10  -9   -0.19    0.59
   1 -10  -8   63.27    4.47
   1 -10  -8   65.62    4.76
  -1  10   8   61.49    4.03
   1 -10  -7   27.94    3.17
   1 -10  -7   23.67    3.11
   1 -10  -7   23.59    2.69
   1 -10  -7   27.36    2.93
   1 -10  -7   25.73    3.05
   1 -10  -6   62.65    5.19
   1 -10  -6   73.15    4.79
   1 -10  -6   72.68    5.33
   1 -10  -6   67.19    5.52
   1 -10  -6   63.36    5.05
   1 -10  -6   69.15    5.16
   1 -10  -5   37.88    4.00
   1 -10  -5   33.29    3.97
   1 -10  -5   39.63    4.11
   1 -10  -5   35.97    3.45
   1 -10  -5   36.40    3.43
   1 -10  -5   35.14    3.94
   1 -10  -5   34.55    3.61
   1 -10  -5   38.07    4.11
   1 -10  -4   62.27    4.31
   1 -10  -4   65.00    5.24
   1 -10  -4   63.50    9.19
   1 -10  -4   70.18    5.68
   1 -10  -4   69.76    4.92
   1 -10  -4   59.97    4.89
   1 -10  -4   69.07    5.63
   1 -10  -4   61.53    4.76
   1 -10  -4   64.48    4.97
   1 -10  -4   73.51    5.92
   1 -10  -3  303.96   12.51
   1 -10  -3  298.30   13.69
   1 -10  -3  265.70   20.30
   1 -10  -3  296.34   13.55
   1 -10  -3  321.54   13.89
   1 -10  -3  298.92   12.93
   1 -10  -3  324.59   12.33
   1 -10  -3  302.89   12.78
   1 -10  -3  297.90   13.49
   1 -10  -3  316.34   13.38
   1 -10  -3  311.12   13.47
   1 -10  -2  688.82   25.10
   1 -10  -2  748.71   23.70
   1 -10  -2  732.16   35.72
   1 -10  -2  777.02   25.37
   1 -10  -2  745.75   24.26
   1 -10  -2  790.93   24.73
   1 -10  -2  720.13   24.63
   1 -10  -2  747.11   25.16
   1 -10  -2  774.16   24.86
   1 -10  -2  735.07   24.42
   1 -10  -1   -0.30    0.80
   1 -10  -1    0.25    0.81
   1 -10  -1    0.35    0.99
   1 -10  -1    1.86    1.05
   1 -10  -1   -0.26    0.69
   1 -10  -1    1.20    0.97
   1 -10  -1    0.21    0.60
   1 -10  -1    0.30    0.97
   1 -10  -1   -0.46    0.87
   1 -10  -1    0.35    1.06
   1 -10  -1   -0.64    1.10
   1 -10  -1    0.34    0.97
   1 -10  -1   -0.35    0.99
   1 -10   0   72.09    5.63
   1 -10   0   71.73    5.17
   1 -10   0   69.58    5.04
   1 -10   0   79.66    5.92
   1 -10   0   65.86    4.90
   1 -10   0   70.38    4.71
   1 -10   0   64.67    4.54
   1 -10   0   72.50    5.82
   1 -10   0   62.84    5.28
   1 -10   0   71.43    5.44
   1 -10   0   66.32    5.45
   1 -10   0   75.51    4.71
   1 -10   0   62.76    5.15
   1 -10   1  949.00   27.43
   1 -10   1  949.91   28.46
   1 -10   1  866.56   28.07
   1 -10   1  914.60   28.50
   1 -10   1  895.28   27.95
   1 -10   1  904.20   28.88
   1 -10   1  888.32   28.27
   1 -10   1  944.23   28.10
   1 -10   1  863.72   28.29
   1 -10   1  933.75   26.84
   1 -10   2   38.82    3.23
   1 -10   2   38.51    3.91
   1 -10   2   41.59    3.87
   1 -10   2   36.88    3.80
   1 -10   2   36.55    3.60
   1 -10   2   37.78    3.53
   1 -10   2   34.83    3.60
   1 -10   2   36.36    3.32
   1 -10   2   33.11    3.47
   1 -10   3    2.26    0.90
   1 -10   3    2.14    0.96
   1 -10   3    2.76    1.10
   1 -10   3    2.10    0.97
   1 -10   3    1.47    0.99
   1 -10   3    2.59    0.99
   1 -10   3    2.83    1.11
   1 -10   3    1.42    0.85
   1 -10   4    0.57    0.54
   1 -10   4    0.40    0.71
   1 -10   4    1.03    0.76
   1 -10   4    2.26    0.95
   1 -10   4    0.81    0.63
   1 -10   4    0.20    0.58
   1 -10   4    0.57    0.74
   1 -10   5    1.43    0.54
   1 -10   5    2.30    0.70
   1 -10   5    1.47    0.63
   1 -10   5    1.45    0.64
   1 -10   5    1.85    0.82
   1 -10   5    1.74    0.66
   1 -10   5    0.99    0.65
  -1   9  12   22.39    1.62
   1  -9 -12   23.51    1.74
  -1   9  12   25.18    1.91
  -1   9  11   11.13    1.49
   1  -9 -11   13.21    1.73
  -1   9  11   13.17    1.75
  -1   9  10  304.02   11.39
  -1   9  10  313.80   12.16
   1  -9 -10  312.27   11.77
   1  -9 -10  332.89   11.12
   1  -9  -9   25.26    2.66
   1  -9  -9   24.51    2.44
  -1   9   9   24.59    2.72
   1  -9  -9   25.35    2.96
  -1   9   9   25.35    3.14
   1  -9  -8   17.59    2.64
   1  -9  -8   14.97    2.23
   1  -9  -8   12.24    2.15
  -1   9   8   12.30    2.03
  -1   9   7  124.24    6.93
   1  -9  -7  139.38    7.31
   1  -9  -7  126.55    7.00
   1  -9  -7  142.16    8.17
   1  -9  -7  132.00    6.57
  -1   9   7  131.03   11.27
  -1   9   7  157.88   12.33
  -1   9   6   27.70    2.90
   1  -9  -6   18.90    2.72
   1  -9  -6   18.65    2.97
   1  -9  -6   14.48    4.39
   1  -9  -6   19.07    2.40
   1  -9  -6   17.61    2.64
  -1   9   6   14.94    3.71
  -1   9   6   15.69    3.80
   1  -9  -6   19.09    2.77
   1  -9  -6   23.56    3.08
   1  -9  -5  331.92   14.55
   1  -9  -5  331.10   14.14
   1  -9  -5  321.53   21.23
   1  -9  -5  339.18   12.82
   1  -9  -5  351.03   13.23
   1  -9  -5  335.67   12.98
   1  -9  -5  341.78   14.21
  -1   9   5  350.49   18.70
  -1   9   5  333.86   18.26
   1  -9  -5  322.96   14.17
   1  -9  -5  332.37   13.64
   1  -9  -4   30.07    3.72
   1  -9  -4   31.03    3.17
   1  -9  -4   31.82    6.41
   1  -9  -4   43.88    4.06
   1  -9  -4   37.77    3.74
   1  -9  -4   35.02    3.92
  -1   9   4   34.62    5.10
  -1   9   4   29.31    4.73
   1  -9  -4   33.24    3.58
   1  -9  -4   35.93    4.14
   1  -9  -3  116.41    7.77
   1  -9  -3  113.99    7.67
   1  -9  -3  122.33    6.52
   1  -9  -3  129.64   13.19
   1  -9  -3  116.60    6.15
   1  -9  -3  121.91    7.35
   1  -9  -3  123.48    7.19
   1  -9  -3  124.97    8.05
   1  -9  -3  115.46    7.63
   1  -9  -3  134.23    7.68
   1  -9  -3  127.94    7.72
   1  -9  -3  134.21    7.64
   1  -9  -3  127.85    6.84
   1  -9  -2   86.62    6.42
   1  -9  -2   82.46    5.93
   1  -9  -2   90.43    5.11
   1  -9  -2   85.18    6.08
   1  -9  -2   83.85    5.76
   1  -9  -2   74.89    4.88
   1  -9  -2   88.41    6.27
   1  -9  -2   84.36    6.32
   1  -9  -2   95.08    6.48
   1  -9  -1  116.34    6.39
   1  -9  -1  115.11    6.15
   1  -9  -1  103.93   11.78
   1  -9  -1   98.95    6.40
   1  -9  -1  130.42    6.89
   1  -9  -1  109.47    7.36
   1  -9  -1  109.49    7.12
   1  -9  -1  109.84    6.78
   1  -9  -1  106.14    6.94
   1  -9  -1  107.02    6.44
   1  -9  -1  101.27    7.18
   1  -9  -1  100.05    6.76
   1  -9  -1  102.62    7.17
   1  -9  -1   99.09    7.06
   1  -9  -1  103.12    6.87
   1  -9  -1  109.17    7.24
   1  -9   0  116.09    6.29
   1  -9   0  118.58    6.34
   1  -9   0   98.17   11.45
   1  -9   0  118.11    6.86
   1  -9   0  111.89    7.07
   1  -9   0  115.54    7.04
   1  -9   0  100.58    7.09
   1  -9   0  106.08    6.44
   1  -9   0  102.71    6.75
   1  -9   0  109.71    7.13
   1  -9   0  103.97    7.14
   1  -9   0  113.63    6.99
   1  -9   0  110.28    7.56
   1  -9   0  102.96    7.10
   1  -9   0  121.45    7.45
   1  -9   0  112.05    7.51
   1  -9   1   57.77    4.16
   1  -9   1   59.56    4.34
   1  -9   1   51.92    8.21
   1  -9   1   59.61    5.10
   1  -9   1   59.04    4.85
   1  -9   1   50.56    4.22
   1  -9   1   51.87    4.79
   1  -9   1   58.34    4.24
   1  -9   1   54.94    4.43
   1  -9   1   62.20    5.04
   1  -9   1   55.56    4.95
   1  -9   1   60.50    5.17
   1  -9   1   54.97    5.15
   1  -9   1   53.54    4.81
   1  -9   1   52.18    4.79
   1  -9   2   37.63    4.00
   1  -9   2   39.98    3.74
   1  -9   2   44.86    3.39
   1  -9   2   41.05    4.01
   1  -9   2   53.44    4.75
   1  -9   2   41.75    3.65
   1  -9   2   42.16    4.04
   1  -9   2   38.75    3.90
   1  -9   2   32.47    3.51
   1  -9   2   40.95    4.34
   1  -9   2   45.71    4.41
   1  -9   2   49.55    4.65
   1  -9   2   41.72    4.06
   1  -9   3   22.57    3.20
   1  -9   3   34.22    3.70
   1  -9   3   26.94    2.87
   1  -9   3   29.22    3.27
   1  -9   3   27.79    3.34
   1  -9   3   31.62    3.38
   1  -9   3   32.83    3.54
   1  -9   3   40.36    4.17
   1  -9   4    2.02    1.21
   1  -9   4    2.78    1.09
   1  -9   4    1.43    0.88
   1  -9   4    2.33    0.97
   1  -9   4    3.57    1.42
   1  -9   4    1.94    0.93
   1  -9   4    1.30    0.98
   1  -9   4    5.03    1.53
   1  -9   4    1.90    1.06
   1  -9   4    2.68    1.21
   1  -9   5    0.52    0.72
   1  -9   5    0.46    0.69
   1  -9   5   -0.24    0.75
   1  -9   5    0.22    0.66
   1  -9   5    0.60    0.72
   1  -9   6   29.50    2.32
   1  -9   6   29.85    2.57
   1  -9   6   35.50    2.69
   1  -9   7   37.02    2.01
   1  -9   7   36.35    2.13
   1  -9   7   33.20    2.05
   1  -9   7   31.28    1.99
   1  -9   7   33.91    2.11
   1  -9   7   32.90    2.05
  -1   8  13   42.08    2.05
   1  -8 -12    0.63    0.51
  -1   8  12   -0.14    0.51
   1  -8 -11   24.00    2.49
  -1   8  11   19.16    2.31
  -1   8  11   21.68    2.57
   1  -8 -10    6.44    1.64
  -1   8  10    8.55    1.74
   1  -8 -10    5.16    1.33
  -1   8  10    7.76    1.80
  -1   8   9   88.57    6.20
  -1   8   9   81.62    5.63
   1  -8  -9   90.06    5.89
   1  -8  -9   87.18    5.32
   1  -8  -9   82.52    5.36
   1  -8  -8   38.48    3.77
   1  -8  -8   31.84    6.01
   1  -8  -8   34.11    3.38
  -1   8   8   36.51    3.69
   1  -8  -8   39.59    3.89
  -1   8   8   40.07    6.23
  -1   8   8   43.92    6.55
   1  -8  -7  127.51    6.94
  -1   8   7  145.27   11.98
  -1   8   7  127.14   11.46
  -1   8   7  135.88    7.49
   1  -8  -7  126.40    7.68
   1  -8  -7  134.31    7.64
   1  -8  -7  138.33    7.39
   1  -8  -7  134.01    6.44
   1  -8  -7  127.82   11.83
   1  -8  -7  133.64    6.89
   1  -8  -6    2.62    1.30
   1  -8  -6    3.32    2.19
   1  -8  -6    2.21    0.99
   1  -8  -6    6.17    1.68
   1  -8  -6    3.81    2.02
  -1   8   6    4.10    1.27
   1  -8  -6    3.05    1.16
   1  -8  -6    4.71    1.25
  -1   8   6    9.22    2.86
  -1   8   6    6.39    2.65
   1  -8  -5   35.41    3.21
   1  -8  -5   27.32    5.52
   1  -8  -5   32.70    3.52
   1  -8  -5   39.88    3.99
  -1   8   5   22.85    4.52
  -1   8   5   31.33    5.18
   1  -8  -5   35.36    3.93
   1  -8  -5   33.69    3.61
   1  -8  -5   26.80    4.87
   1  -8  -5   32.98    3.59
   1  -8  -5   31.56    3.21
   1  -8  -4   36.94    3.30
   1  -8  -4   25.33    5.50
   1  -8  -4   37.71    3.99
   1  -8  -4   37.93    3.69
   1  -8  -4   36.20    3.84
  -1   8   4   39.39    5.38
  -1   8   4   38.20    5.34
   1  -8  -4   35.40    3.51
   1  -8  -4   30.61    3.55
   1  -8  -4   39.82    3.69
   1  -8  -4   45.78    6.06
   1  -8  -3  609.59   20.28
   1  -8  -3  642.81   19.43
   1  -8  -3  588.17   20.76
  -1   8   3  538.07   23.38
  -1   8   3  580.54   23.88
   1  -8  -3  619.13   20.10
   1  -8  -3  598.65   20.95
   1  -8  -3  551.13   23.83
   1  -8  -3  599.64   29.46
   1  -8  -3  556.34   19.81
   1  -8  -3  588.10   20.29
   1  -8  -3  598.50   20.27
   1  -8  -3  580.01   20.58
   1  -8  -2   16.53    2.66
   1  -8  -2   16.16    2.36
   1  -8  -2   17.43    2.62
   1  -8  -2   13.11    2.36
   1  -8  -2   20.20    2.78
   1  -8  -2   14.10    2.35
   1  -8  -2   15.58    1.99
   1  -8  -2   17.10    2.26
   1  -8  -1   92.05    5.87
   1  -8  -1   92.10    5.75
   1  -8  -1   84.31    6.24
   1  -8  -1   77.22    5.52
   1  -8  -1   87.31   10.23
   1  -8  -1   89.30    5.19
   1  -8  -1   97.34    6.47
   1  -8  -1   91.73    6.39
   1  -8  -1   92.80    6.18
   1  -8  -1   66.72    5.52
   1  -8  -1   82.93    5.86
   1  -8  -1   77.38    5.30
   1  -8  -1   88.13    6.29
   1  -8  -1   85.39    5.18
   1  -8   0   41.22    3.70
   1  -8   0   35.73    3.98
   1  -8   0   39.18    3.38
   1  -8   0   37.60    6.72
   1  -8   0   40.88    3.60
   1  -8   0   39.81    3.86
   1  -8   0   40.64    3.98
   1  -8   0   48.64    4.43
   1  -8   0   40.16    4.15
   1  -8   0   43.33    3.88
   1  -8   0   47.44    4.58
   1  -8   0   41.81    4.23
   1  -8   0   43.55    4.37
   1  -8   0   40.25    4.09
   1  -8   0   51.32    4.51
   1  -8   0   35.28    3.73
   1  -8   0   44.69    3.62
   1  -8   1   47.70    4.49
   1  -8   1   52.74    7.88
   1  -8   1   46.56    3.80
   1  -8   1   51.71    4.14
   1  -8   1   56.07    4.87
   1  -8   1   47.35    4.33
   1  -8   1   48.61    4.54
   1  -8   1   43.63    4.12
   1  -8   1   51.03    4.56
   1  -8   1   47.85    4.00
   1  -8   1   42.40    3.96
   1  -8   1   49.59    4.58
   1  -8   1   46.30    4.26
   1  -8   1   51.83    3.86
   1  -8   1   37.23    4.22
   1  -8   1   47.70    4.68
   1  -8   1   46.73    4.35
   1  -8   1   54.32    4.79
   1  -8   2  340.67   14.56
   1  -8   2  305.17   13.22
   1  -8   2  346.42   14.31
   1  -8   2  317.32   13.49
   1  -8   2  312.46   13.54
   1  -8   2  354.92   12.18
   1  -8   2  350.56   13.94
   1  -8   2  355.96   14.43
   1  -8   2  327.77   13.54
   1  -8   2  350.79   12.93
   1  -8   2  349.53   14.68
   1  -8   2  330.92   14.01
   1  -8   2  336.34   12.82
   1  -8   2  291.62   19.38
   1  -8   2  354.70   13.22
   1  -8   3  316.26   13.49
   1  -8   3  329.80   13.19
   1  -8   3  304.44   12.81
   1  -8   3  354.18   12.65
   1  -8   3  326.58   13.88
   1  -8   3  316.47   14.17
   1  -8   3  339.13   14.16
   1  -8   3  335.62   14.37
   1  -8   3  285.84   12.13
   1  -8   3  323.56   13.88
   1  -8   3  321.77   12.51
   1  -8   3  329.25   13.44
   1  -8   3  327.56   13.86
   1  -8   4   64.69    4.95
   1  -8   4   74.02    5.09
   1  -8   4   69.75    4.92
   1  -8   4   64.33    4.72
   1  -8   4   68.63    5.65
   1  -8   4   70.73    5.44
   1  -8   4   81.32    6.21
   1  -8   4   69.15    4.61
   1  -8   4   73.29    5.74
   1  -8   4   68.64    5.23
   1  -8   5   32.46    3.59
   1  -8   5   30.54    3.07
   1  -8   5   33.70    3.68
   1  -8   5   25.60    2.85
   1  -8   5   26.37    3.09
   1  -8   6  258.09   10.75
   1  -8   6  237.74   10.63
   1  -8   6  227.80    9.42
   1  -8   6  246.67   10.10
   1  -8   6  262.60    9.79
   1  -8   6  243.73   10.22
   1  -8   7    1.92    0.81
   1  -8   7    2.52    0.89
   1  -8   7    2.28    0.88
   1  -8   7    4.63    1.14
   1  -8   7    1.66    0.77
   1  -8   7    1.13    0.86
   1  -8   8   41.84    2.56
   1  -8   8   40.15    2.35
   1  -8   8   37.88    2.33
   1  -8   8   40.69    2.41
  -1   7  13  189.52    6.43
   1  -7 -13  195.47    6.54
  -1   7  13  187.66    6.48
   1  -7 -12   -0.18    0.60
  -1   7  12    0.17    0.71
   1  -7 -12   -0.15    0.53
   1  -7 -11   41.68    3.66
   1  -7 -11   39.53    3.38
  -1   7  11   40.92    3.64
  -1   7  10   21.40    3.01
   1  -7 -10   19.84    2.72
   1  -7 -10   19.13    2.61
  -1   7  10   18.71    2.67
  -1   7   9    2.38    1.20
  -1   7   9    1.66    1.39
   1  -7  -9    0.27    0.98
  -1   7   9    2.34    1.68
  -1   7   9   -0.77    1.17
  -1   7   9    1.53    1.43
   1  -7  -9    1.40    0.95
  -1   7   8  136.52    7.83
   1  -7  -8  143.83    7.86
   1  -7  -8  138.52    7.54
   1  -7  -7   15.84    2.43
   1  -7  -7   16.04    2.44
  -1   7   7   11.58    2.07
   1  -7  -7   16.20    1.91
  -1   7   7   18.01    4.05
  -1   7   7   19.44    4.20
  -1   7   6   38.33    5.77
  -1   7   6   71.30    7.72
   1  -7  -6   55.65    4.64
   1  -7  -6   55.75    4.30
   1  -7  -6   54.22    4.32
   1  -7  -6   58.35    4.50
   1  -7  -6   54.59    7.01
  -1   7   6   52.71    4.27
   1  -7  -6   61.01    3.91
   1  -7  -6   56.13    4.29
   1  -7  -6   69.95    8.14
  -1   7   5  125.83   10.23
  -1   7   5  149.86   11.14
   1  -7  -5  143.91    7.50
   1  -7  -5  136.44    7.66
   1  -7  -5  146.36    7.63
   1  -7  -5  131.60   11.45
  -1   7   5  138.58    7.03
   1  -7  -5  150.14   11.56
   1  -7  -5  127.06    7.12
   1  -7  -5  145.26    7.02
   1  -7  -5  154.13    6.85
   1  -7  -4   10.22    2.74
   1  -7  -4    6.20    1.53
  -1   7   4    6.93    2.23
  -1   7   4    2.13    1.41
   1  -7  -4    5.27    2.30
   1  -7  -4    8.76    1.71
   1  -7  -4    2.37    1.07
   1  -7  -4    3.65    1.07
   1  -7  -3   73.49    7.02
   1  -7  -3   70.95    5.08
  -1   7   3   73.13    6.77
  -1   7   3   77.91    6.95
   1  -7  -3   78.39    8.67
   1  -7  -3   71.16    4.77
   1  -7  -3   70.59    5.07
   1  -7  -3   73.63    4.44
   1  -7  -3   73.41    4.98
   1  -7  -3   78.51    5.15
   1  -7  -2  504.77   21.06
   1  -7  -2  560.65   18.85
   1  -7  -2  553.06   17.34
   1  -7  -2  568.40   26.54
   1  -7  -2  533.30   18.20
   1  -7  -2  532.15   18.60
   1  -7  -2  559.55   18.49
  -1   7   2  580.06   21.37
  -1   7   2  561.48   21.14
   1  -7  -1    7.24    1.62
   1  -7  -1    9.18    1.77
   1  -7  -1    9.15    1.82
   1  -7  -1   10.90    3.26
   1  -7  -1    5.78    1.46
   1  -7  -1    9.10    1.79
   1  -7  -1    7.52    1.61
   1  -7  -1    7.35    1.61
   1  -7  -1    9.00    1.55
   1  -7   0  138.45    6.75
   1  -7   0  147.12    6.88
   1  -7   0  138.92    7.43
   1  -7   0  146.76    6.12
   1  -7   0  144.99    7.49
   1  -7   0  149.23    7.70
   1  -7   0  142.30    7.69
   1  -7   0  137.38    7.13
   1  -7   0  133.81   11.99
   1  -7   0  134.49    7.65
   1  -7   0  138.71    7.59
   1  -7   0  137.59    7.72
   1  -7   0  135.03    7.48
   1  -7   0  152.79    7.30
   1  -7   0  142.01    7.71
   1  -7   0  146.97    6.68
   1  -7   1  933.08   28.17
   1  -7   1  900.56   28.05
   1  -7   1  908.91   26.60
   1  -7   1  916.70   36.99
   1  -7   1  954.44   27.08
   1  -7   1  921.96   28.44
   1  -7   1  882.23   27.89
   1  -7   1  933.60   26.92
   1  -7   1  907.09   25.64
   1  -7   1  906.07   27.89
   1  -7   1  893.17   28.00
   1  -7   1  848.58   26.79
   1  -7   1  928.44   25.05
   1  -7   1  918.19   28.59
   1  -7   1  866.25   28.34
   1  -7   1  926.79   28.09
   1  -7   1  924.17   28.33
   1  -7   1  946.48   28.42
   1  -7   1  910.54   28.26
   1  -7   1  852.63   27.11
   1  -7   1  935.64   26.28
   1  -7   2   72.22    5.18
   1  -7   2   69.15    5.37
   1  -7   2   69.82    5.44
   1  -7   2   66.90    4.44
   1  -7   2   64.51    3.80
   1  -7   2   70.21    5.18
   1  -7   2   61.29    4.81
   1  -7   2   66.79    4.13
   1  -7   2   68.04    4.58
   1  -7   2   65.50    8.18
   1  -7   2   62.53    4.51
   1  -7   2   67.22    5.41
   1  -7   2   64.82    4.91
   1  -7   2   61.76    5.11
   1  -7   2   70.50    5.38
   1  -7   2   63.14    4.88
   1  -7   2   67.87    4.59
   1  -7   2   69.50    5.47
   1  -7   2   55.76    4.89
   1  -7   3  148.85    8.20
   1  -7   3  162.61    9.06
   1  -7   3  165.27    6.92
   1  -7   3  140.93    7.72
   1  -7   3  151.59    8.10
   1  -7   3  158.31    8.97
   1  -7   3  164.19    7.79
   1  -7   3  160.17    8.84
   1  -7   3  159.58    7.76
   1  -7   3  154.08   12.25
   1  -7   3  157.89    6.74
   1  -7   3  155.80    8.91
   1  -7   3  154.65    8.69
   1  -7   3  155.72    6.38
   1  -7   3  163.07    8.98
   1  -7   4    1.14    0.81
   1  -7   4    0.76    0.77
   1  -7   4    0.94    0.58
   1  -7   4   -0.34    0.82
   1  -7   4    0.46    0.70
   1  -7   4    0.30    0.91
   1  -7   4   -0.18    0.67
   1  -7   4    1.58    0.90
   1  -7   4    0.34    0.83
   1  -7   4    1.56    0.95
   1  -7   4    1.23    1.03
   1  -7   4    0.34    0.98
   1  -7   5    7.94    1.64
   1  -7   5    6.82    1.70
   1  -7   5    6.54    1.83
   1  -7   5    8.47    1.58
   1  -7   5    6.80    1.86
   1  -7   5    9.31    2.10
   1  -7   5    6.60    1.58
   1  -7   5    9.76    1.50
   1  -7   5    7.43    1.59
   1  -7   5    9.24    1.91
   1  -7   5    5.55    1.68
   1  -7   6   30.88    2.79
   1  -7   6   27.65    3.44
   1  -7   6   30.42    3.65
   1  -7   6   31.48    3.11
   1  -7   6   25.84    3.26
   1  -7   6   29.98    3.40
   1  -7   6   27.39    3.37
   1  -7   6   31.38    3.39
   1  -7   7    5.25    1.50
   1  -7   7    4.08    1.50
   1  -7   7    4.23    0.96
   1  -7   7    5.07    1.45
   1  -7   7    4.00    1.18
   1  -7   7    5.02    1.44
   1  -7   7    6.00    1.50
   1  -7   8   33.47    2.61
   1  -7   8   29.50    2.87
   1  -7   8   30.33    2.66
   1  -7   8   25.36    2.55
   1  -7   8   31.31    2.46
   1  -7   8   36.01    2.96
   1  -7   9    8.35    1.00
   1  -7   9    9.13    1.07
  -1   6  13    0.12    0.47
   1  -6 -13    0.92    0.55
   1  -6 -13    0.69    0.34
  -1   6  12  136.86    6.72
  -1   6  12  132.69    6.62
   1  -6 -12  143.85    6.26
   1  -6 -12  130.15    6.66
  -1   6  11   11.57    2.12
   1  -6 -11   14.16    2.08
   1  -6 -11    9.44    1.98
  -1   6  10  202.24   10.03
   1  -6 -10  222.81   10.33
  -1   6   9  249.69   11.79
  -1   6   9  231.80   11.08
  -1   6   9  268.47   16.69
  -1   6   9  229.01   16.09
  -1   6   9  252.21   16.24
  -1   6   8  269.88   11.99
  -1   6   8  286.23   17.27
  -1   6   8  307.05   17.82
  -1   6   7    4.01    1.29
   1  -6  -7    5.68    1.39
   1  -6  -6  247.08   10.39
  -1   6   6  244.45   14.47
  -1   6   6  251.90   14.75
  -1   6   6  230.64   10.04
   1  -6  -6  247.54    8.91
   1  -6  -6  238.71   14.20
   1  -6  -5   38.08    2.86
  -1   6   5   50.46    5.84
  -1   6   5   52.00    5.94
   1  -6  -5   34.62    5.12
   1  -6  -4 1119.10   31.01
  -1   6   4 1114.94   37.14
   1  -6  -4 1096.83   39.53
   1  -6  -3  348.91   11.76
   1  -6  -3  365.18   16.29
  -1   6   3  342.06   15.57
  -1   6   3  355.61   15.74
   1  -6  -3  349.13   18.11
   1  -6  -2  488.28   15.26
   1  -6  -2  488.91   19.10
  -1   6   2  489.37   18.81
  -1   6   2  498.40   18.91
   1  -6  -2  526.30   23.04
   1  -6  -1  131.20    8.02
  -1   6   1  148.98    8.07
  -1   6   1  145.93    7.94
   1  -6   0   33.05    2.60
   1  -6   0   30.82    5.00
   1  -6   1    4.69    1.04
   1  -6   1    3.23    1.97
   1  -6   2  831.25   25.05
   1  -6   2  879.29   26.71
   1  -6   2  871.59   25.18
   1  -6   2  891.71   26.67
   1  -6   2  897.23   33.73
   1  -6   2  862.25   26.65
   1  -6   2  856.42   24.42
   1  -6   2  846.63   26.47
   1  -6   2  827.17   26.25
   1  -6   2  853.16   24.12
   1  -6   3   88.48    4.33
   1  -6   3   86.58    4.42
   1  -6   3  100.99    5.82
   1  -6   3   86.77    5.51
   1  -6   3   92.14    6.10
   1  -6   3   93.15    5.35
   1  -6   3   93.62    6.23
   1  -6   3   91.05    4.75
   1  -6   3   85.97    4.77
   1  -6   3   80.60    5.85
   1  -6   3   84.35    5.60
   1  -6   3   84.09    5.12
   1  -6   3   76.24    8.04
   1  -6   3   90.32    6.10
   1  -6   3   81.24    5.65
   1  -6   3   87.07    4.40
   1  -6   3   89.82    4.63
   1  -6   3   84.91    5.95
   1  -6   4   32.56    3.75
   1  -6   4   39.59    3.68
   1  -6   4   29.89    3.16
   1  -6   4   35.39    3.92
   1  -6   4   38.23    3.41
   1  -6   4   34.14    2.92
   1  -6   4   28.91    3.47
   1  -6   4   32.78    2.63
   1  -6   4   39.24    3.51
   1  -6   4   34.50    3.54
   1  -6   4   37.08    3.74
   1  -6   4   37.93    3.04
   1  -6   4   33.47    3.67
   1  -6   4   37.58    3.98
   1  -6   4   37.80    3.75
   1  -6   4   36.74    2.93
   1  -6   4   29.67    3.07
   1  -6   5   45.11    3.69
   1  -6   5   45.72    3.88
   1  -6   5   60.33    4.74
   1  -6   5   48.40    3.59
   1  -6   5   49.62    4.62
   1  -6   5   49.52    4.24
   1  -6   5   48.44    3.44
   1  -6   5   48.59    4.10
   1  -6   5   52.09    4.22
   1  -6   5   50.13    4.68
   1  -6   5   53.48    4.61
   1  -6   5   51.28    4.70
   1  -6   5   47.89    3.52
   1  -6   5   50.27    4.79
   1  -6   5   57.97    5.13
   1  -6   5   52.35    4.93
   1  -6   5   52.64    4.07
   1  -6   6    0.35    0.84
   1  -6   6    0.44    0.75
   1  -6   6    0.35    0.84
   1  -6   6    0.28    0.81
   1  -6   6    1.25    0.95
   1  -6   6    0.34    0.98
   1  -6   6    0.32    0.92
   1  -6   6    2.10    1.07
   1  -6   6   -0.18    0.68
   1  -6   6    0.25    0.81
   1  -6   6    1.26    0.71
   1  -6   6    0.33    0.79
   1  -6   7   47.01    4.44
   1  -6   7   44.44    3.44
   1  -6   7   51.07    4.73
   1  -6   7   54.90    4.66
   1  -6   7   49.99    4.35
   1  -6   7   46.74    3.94
   1  -6   7   39.43    3.80
   1  -6   7   50.29    4.50
   1  -6   7   49.35    4.65
   1  -6   7   52.39    4.06
   1  -6   8   33.10    2.50
   1  -6   8   37.99    3.47
   1  -6   8   33.80    3.30
   1  -6   8   35.80    3.46
   1  -6   8   33.52    3.02
   1  -6   8   37.63    3.50
   1  -6   8   33.48    3.42
   1  -6   8   36.97    3.07
   1  -6   9    0.17    0.48
   1  -6   9    0.16    0.56
   1  -6   9   -0.14    0.56
   1  -6   9    0.37    0.50
   1  -6   9    0.17    0.52
   1  -6  10   21.94    1.57
   1  -6  10   19.95    1.59
   1  -6  10   21.12    1.45
   1  -5 -13  126.09    5.66
  -1   5  13  128.49    5.39
   1  -5 -13  111.07    4.37
  -1   5  13  130.31    5.50
   1  -5 -12    2.04    0.95
  -1   5  12    2.81    1.09
   1  -5 -12    2.25    0.83
  -1   5  11   45.44    4.14
  -1   5  11   37.25    3.33
  -1   5  10    7.13    1.87
  -1   5  10    6.79    2.54
  -1   5  10    6.78    2.54
  -1   5  10    6.38    2.58
  -1   5   9    3.72    1.34
  -1   5   9    2.11    1.52
  -1   5   9    2.35    1.69
  -1   5   9    2.11    2.01
  -1   5   8   66.64    5.21
  -1   5   8   77.02    8.17
  -1   5   8   76.29    7.08
  -1   5   8   89.08    8.76
  -1   5   7    3.07    1.14
  -1   5   7    3.59    1.94
  -1   5   7    4.79    2.04
   1  -5  -6  285.94   14.26
  -1   5   5  203.35   11.73
  -1   5   5  211.47   11.88
   1  -5  -5  180.71    6.94
   1  -5  -5  201.87   11.70
  -1   5   4   54.69    5.35
  -1   5   4   59.51    5.55
   1  -5  -4   56.93    3.26
   1  -5  -4   58.85    5.98
  -1   5   3  210.26   10.50
  -1   5   3  200.14   10.39
   1  -5  -3  183.80    7.00
   1  -5  -3  186.51   11.37
   1  -5  -2  156.53    6.08
  -1   5   2  151.51    8.28
  -1   5   2  150.32    8.26
   1  -5  -2  139.83    8.13
   1  -5  -2  141.44    9.83
  -1   5   1   21.06    2.63
  -1   5   1   17.22    2.37
   1  -5  -1   19.56    2.57
   1  -5   0   32.83    2.39
  -1   5   0   41.00    3.22
  -1   5   0   39.70    3.21
   1  -5   0   36.00    3.33
   1  -5   0   36.91    4.77
   1  -5   1    1.90    0.64
   1  -5   1    5.01    1.87
   1  -5   2    2.69    0.74
   1  -5   2   50.00    5.67
   1  -5   3  258.77    8.54
   1  -5   3  275.81   14.43
   1  -5   3  239.15    9.07
   1  -5   4  121.38    6.21
   1  -5   4  123.11    5.56
   1  -5   4  124.06    5.68
   1  -5   4  132.00    6.42
   1  -5   4  126.40    6.71
   1  -5   4  111.25    8.48
   1  -5   4  125.26    6.41
   1  -5   4  122.95    7.03
   1  -5   4  122.39    6.37
   1  -5   4  124.32    7.23
   1  -5   4  122.51    5.63
   1  -5   4  127.26    7.32
   1  -5   4  132.57    7.20
   1  -5   4  127.59    6.49
   1  -5   4  123.01    5.51
   1  -5   4  123.34    6.65
   1  -5   4  121.93    5.75
   1  -5   4  127.35    6.91
   1  -5   4  121.12    7.09
   1  -5   4  129.37    7.08
   1  -5   5  265.73   11.95
   1  -5   5  263.71   11.82
   1  -5   5  262.33   10.58
   1  -5   5  267.83    9.66
   1  -5   5  263.32   10.62
   1  -5   5  263.78   11.11
   1  -5   5  262.98   11.53
   1  -5   5  259.20   11.28
   1  -5   5  246.95   11.59
   1  -5   5  256.16    9.61
   1  -5   5  251.90   10.60
   1  -5   5  252.39    9.47
   1  -5   5  246.53   10.53
   1  -5   5  258.26   10.13
   1  -5   5  266.72   11.62
   1  -5   5  263.91   11.44
   1  -5   5  258.55   10.64
   1  -5   5  257.26   11.68
   1  -5   6  142.68    6.91
   1  -5   6  163.19    8.22
   1  -5   6  155.99    8.43
   1  -5   6  156.26    7.94
   1  -5   6  153.88    7.64
   1  -5   6  161.84    8.94
   1  -5   6  158.96    6.89
   1  -5   6  165.82    8.70
   1  -5   6  151.50    8.68
   1  -5   6  163.01    8.75
   1  -5   6  150.98    7.10
   1  -5   6  163.49    8.82
   1  -5   6  154.33    7.91
   1  -5   6  144.80    7.22
   1  -5   6  165.27    7.20
   1  -5   6  185.26    7.95
   1  -5   6  160.65    8.97
   1  -5   6  147.47    7.80
   1  -5   7   38.44    3.69
   1  -5   7   38.30    4.02
   1  -5   7   41.76    4.15
   1  -5   7   34.41    2.72
   1  -5   7   44.83    4.29
   1  -5   7   36.21    3.95
   1  -5   7   38.92    3.44
   1  -5   7   37.68    3.23
   1  -5   7   36.76    3.69
   1  -5   7   37.20    4.10
   1  -5   7   44.25    3.41
   1  -5   7   37.02    3.51
   1  -5   7   39.29    4.11
   1  -5   8    0.82    0.78
   1  -5   8   -0.32    1.09
   1  -5   8    0.91    0.65
   1  -5   8    0.83    0.90
   1  -5   8    0.29    0.82
   1  -5   8    0.70    0.90
   1  -5   8    1.11    0.93
   1  -5   8    0.58    0.99
   1  -5   8    1.84    1.10
   1  -5   9   71.68    4.36
   1  -5   9   80.27    5.02
   1  -5   9   71.95    4.77
   1  -5   9   66.85    4.95
   1  -5   9   60.74    3.38
   1  -5   9   61.88    4.37
   1  -5   9   70.33    4.19
   1  -5   9   70.55    4.84
   1  -5   9   68.88    4.70
   1  -5  10    4.31    0.92
   1  -5  10    3.62    0.75
   1  -5  10    3.55    0.91
   1  -5  10    3.66    1.00
   1  -4 -13    1.25    0.75
  -1   4  13    2.19    0.77
  -1   4  13    2.67    0.82
   1  -4 -12   32.00    3.23
  -1   4  12   40.06    3.47
  -1   4  12   36.95    3.33
  -1   4  11   63.26    4.40
   1  -4 -11   63.85    5.04
  -1   4  11   75.91    5.41
  -1   4  11   66.10    5.13
   1  -4 -10  295.42   12.73
  -1   4  10  271.55   15.96
  -1   4  10  265.95   15.84
  -1   4  10  298.95   12.99
  -1   4   9    3.59    1.83
  -1   4   9    2.29    1.85
  -1   4   9    1.93    1.39
  -1   4   9    0.64    0.98
  -1   4   9    4.37    1.28
  -1   4   9    3.58    1.16
  -1   4   8  249.41   14.76
  -1   4   8  250.20   14.72
  -1   4   8  255.40   15.97
  -1   4   8  231.99   13.67
  -1   4   8  232.80   10.70
  -1   4   8  247.72    9.70
  -1   4   7  747.03   28.25
  -1   4   7  783.92   28.69
  -1   4   7  761.34   27.38
  -1   4   7  694.48   22.77
  -1   4   7  727.74   21.35
  -1   4   6  377.96   16.86
  -1   4   6  354.92   16.45
   1  -4  -6  353.77   14.59
  -1   4   6  331.36   10.95
   1  -4  -5  103.49    7.17
  -1   4   4   50.72    4.77
  -1   4   4   48.92    4.64
   1  -4  -4   43.30    4.57
   1  -4  -4   41.83    2.81
  -1   4   3  544.57   19.16
  -1   4   3  540.02   19.15
   1  -4  -3  507.54   18.90
   1  -4  -2 1418.44   42.01
   1  -4  -2 1351.08   40.35
  -1   4   2 1427.10   39.83
  -1   4   2 1407.12   39.60
   1  -4  -1    3.24    1.46
   1  -4  -1    2.92    1.14
  -1   4   1    6.28    1.33
  -1   4   1    5.14    1.18
   1  -4  -1    2.83    0.93
   1  -4   0   18.80    2.68
  -1   4   0   19.14    2.06
  -1   4   0   20.79    2.12
   1  -4   0   13.46    1.79
   1  -4   1   11.33    2.35
  -1   4  -1    9.84    1.13
  -1   4  -1    8.77    1.07
   1  -4   1    9.66    2.00
   1  -4   2   43.69    4.73
   1  -4   3  204.72   11.00
   1  -4   3  188.74    7.30
   1  -4   4 1852.22   52.22
   1  -4   4 1754.59   47.25
   1  -4   4 1889.16   48.40
   1  -4   5  205.40    9.15
   1  -4   5  191.73    8.27
   1  -4   5  214.06    9.68
   1  -4   5  206.03    8.08
   1  -4   5  213.50    9.53
   1  -4   5  220.85    9.81
   1  -4   5  218.07    9.05
   1  -4   5  218.15    9.43
   1  -4   5  223.63    9.91
   1  -4   5  210.62    8.97
   1  -4   5  221.73    8.04
   1  -4   5  228.88    9.80
   1  -4   5  211.96    7.96
   1  -4   5  214.31    8.54
   1  -4   5  203.21    7.97
   1  -4   5  213.66    8.20
   1  -4   5  222.46    8.24
   1  -4   5  211.44    9.74
   1  -4   6   19.95    2.37
   1  -4   6   18.76    2.57
   1  -4   6   19.05    2.50
   1  -4   6   22.36    2.87
   1  -4   6   19.63    2.76
   1  -4   6   19.06    2.04
   1  -4   6   31.80    3.41
   1  -4   6   19.62    2.51
   1  -4   6   20.88    2.95
   1  -4   6   18.69    1.96
   1  -4   6   21.24    2.55
   1  -4   6   25.17    3.13
   1  -4   6   23.10    2.93
   1  -4   6   26.84    2.64
   1  -4   6   20.81    2.23
   1  -4   6   19.93    2.62
   1  -4   6   19.44    2.18
   1  -4   6   16.43    2.60
   1  -4   7  227.48    9.91
   1  -4   7  235.40   10.39
   1  -4   7  251.81   11.29
   1  -4   7  252.18   11.16
   1  -4   7  224.98   10.82
   1  -4   7  240.02    8.82
   1  -4   7  225.06   10.28
   1  -4   7  249.08   11.61
   1  -4   7  238.53   10.08
   1  -4   7  225.14   10.75
   1  -4   7  240.15    9.71
   1  -4   7  239.61   11.09
   1  -4   7  224.33   10.27
   1  -4   7  234.41    9.34
   1  -4   7  235.38   11.24
   1  -4   8  238.80   11.11
   1  -4   8  251.28   11.32
   1  -4   8  254.76   10.89
   1  -4   8  237.04   10.88
   1  -4   8  249.05   11.77
   1  -4   8  231.25    9.85
   1  -4   8  239.71   10.81
   1  -4   8  249.74   10.32
   1  -4   8  252.16   10.47
   1  -4   8  242.55    9.62
   1  -4   8  252.82   11.39
   1  -4   8  247.09   11.41
   1  -4   8  238.64    9.55
   1  -4   8  236.15   10.45
   1  -4   9  122.11    6.93
   1  -4   9  112.14    6.04
   1  -4   9  124.74    7.36
   1  -4   9  112.24    5.60
   1  -4   9  116.88    6.73
   1  -4   9  114.25    6.41
   1  -4   9  107.81    6.63
   1  -4   9  113.94    6.21
   1  -4   9  127.01    7.09
   1  -4   9  117.07    6.79
   1  -4  10   95.63    5.36
   1  -4  10  106.94    5.69
   1  -4  10  100.43    5.10
   1  -4  10  106.61    5.94
   1  -4  10   95.02    5.33
   1  -4  10   98.49    5.46
   1  -4  10   98.54    4.84
   1  -4  11  301.42    8.64
   1  -4  11  292.86    9.29
   1  -3 -13    9.97    1.46
   1  -3 -13   11.31    1.54
  -1   3  12  174.15    7.93
   1  -3 -12  176.04    8.24
  -1   3  12  172.56    7.93
  -1   3  12  175.88    7.69
  -1   3  11  153.05    8.10
  -1   3  11  151.31    7.68
  -1   3  11  149.60    8.07
   1  -3 -11  156.92    8.32
   1  -3 -10  310.29   13.26
  -1   3  10  330.04   18.36
  -1   3  10  326.75   19.57
  -1   3  10  326.95   13.51
  -1   3  10  342.68   12.97
  -1   3  10  310.59   13.43
  -1   3  10  304.29   12.19
  -1   3  10  324.27   12.39
   1  -3  -9    8.48    1.91
  -1   3   9    8.89    1.93
  -1   3   9   10.11    1.80
  -1   3   9    7.15    2.54
  -1   3   9   10.21    2.75
  -1   3   9   13.04    3.07
  -1   3   9    9.40    1.79
  -1   3   9   13.44    2.36
  -1   3   9   12.29    2.07
  -1   3   8    5.71    2.14
  -1   3   8    6.98    2.25
  -1   3   8    5.91    2.09
  -1   3   8    4.39    1.20
  -1   3   8    4.74    1.42
  -1   3   8    4.24    1.15
  -1   3   7   26.44    2.48
  -1   3   7   23.68    3.92
  -1   3   7   31.38    4.37
  -1   3   7   22.81    3.75
  -1   3   6 1388.90   43.03
  -1   3   6 1441.64   43.59
   1  -3  -5   57.94    3.28
  -1   3   5   56.49    5.12
  -1   3   5   47.70    4.72
   1  -3  -5   53.58    4.35
   1  -3  -4  638.53   20.92
   1  -3  -4  707.91   22.25
   1  -3  -3 1243.40   37.34
  -1   3   3 1444.13   38.46
  -1   3   3 1372.63   38.07
   1  -3  -3 1306.92   38.44
   1  -3  -2 4312.94  112.96
   1  -3  -2 4597.82  114.16
   1  -3  -1  500.61   17.23
   1  -3  -1  535.74   18.13
   1  -3   0  217.62    7.83
  -1   3   0  237.81    8.27
  -1   3   0  235.03    8.21
   1  -3   1   63.57    4.57
  -1   3  -1   66.89    3.04
  -1   3  -1   70.12    3.07
   1  -3   1   61.64    4.90
   1  -3   2 1438.18   41.40
   1  -3   2 1437.22   39.98
   1  -3   3  150.98    8.12
   1  -3   4  244.43    8.86
   1  -3   4  274.64    9.69
   1  -3   4  270.69   11.05
   1  -3   5    0.68    0.55
   1  -3   5    0.21    0.44
   1  -3   6   71.10    4.39
   1  -3   6   73.88    4.21
   1  -3   6   84.67    5.20
   1  -3   6   77.80    5.30
   1  -3   6   78.99    4.91
   1  -3   6   75.44    4.92
   1  -3   6   77.14    4.28
   1  -3   6   85.30    4.12
   1  -3   6   73.18    4.86
   1  -3   6   82.13    5.51
   1  -3   6   75.04    5.11
   1  -3   6   71.84    4.99
   1  -3   6   77.09    4.66
   1  -3   6   75.70    5.22
   1  -3   7    2.88    1.04
   1  -3   7    2.64    1.10
   1  -3   7    2.30    1.16
   1  -3   7    5.17    1.21
   1  -3   7    2.54    1.06
   1  -3   7    1.75    1.08
   1  -3   7    1.73    0.93
   1  -3   7    2.38    1.16
   1  -3   7    3.15    1.27
   1  -3   7    1.55    0.78
   1  -3   7    2.12    0.85
   1  -3   7    0.97    0.69
   1  -3   7    1.22    1.04
   1  -3   7    1.87    0.96
   1  -3   7    2.31    1.17
   1  -3   8    4.91    1.59
   1  -3   8    3.88    1.28
   1  -3   8    9.77    1.60
   1  -3   8    4.12    1.39
   1  -3   8    5.48    1.52
   1  -3   8    3.23    1.24
   1  -3   8    3.64    1.43
   1  -3   8    6.11    1.40
   1  -3   8    6.47    1.34
   1  -3   8    3.87    1.23
   1  -3   8    4.91    1.58
   1  -3   8    2.36    1.10
   1  -3   8    5.48    1.58
   1  -3   9    5.06    1.68
   1  -3   9    7.80    1.50
   1  -3   9    5.35    1.52
   1  -3   9    6.76    1.64
   1  -3   9    7.88    1.80
   1  -3   9    7.13    1.72
   1  -3   9    8.29    1.53
   1  -3   9    7.92    1.79
   1  -3   9    7.99    1.95
   1  -3   9    6.79    1.65
   1  -3  10   23.63    2.80
   1  -3  10   22.39    2.12
   1  -3  10   25.82    2.99
   1  -3  10   26.95    2.93
   1  -3  10   20.57    2.29
   1  -3  10   22.37    2.55
   1  -3  10   25.79    2.83
   1  -3  10   26.51    3.04
   1  -3  10   27.71    2.70
   1  -3  11   20.17    1.74
   1  -3  11   25.66    2.43
   1  -3  11   23.19    2.27
   1  -3  11   24.07    2.05
   1  -3  12   10.16    1.05
   1  -2 -13    4.95    0.95
   1  -2 -13    3.36    0.82
   1  -2 -13    4.59    1.00
  -1   2  13    3.34    0.85
   1  -2 -12   20.20    2.43
  -1   2  12   19.36    2.33
  -1   2  12   17.99    2.00
  -1   2  12   20.50    1.86
  -1   2  12   21.26    2.34
  -1   2  12   24.88    2.57
  -1   2  11   17.71    2.51
  -1   2  11   15.23    2.33
  -1   2  11   16.17    2.13
  -1   2  11   13.67    1.86
   1  -2 -11   19.09    2.68
  -1   2  11   16.00    2.39
  -1   2  10  471.85   17.02
  -1   2  10  476.94   16.89
  -1   2  10  475.72   16.20
  -1   2  10  434.30   15.37
  -1   2  10  460.93   23.85
  -1   2  10  470.44   23.39
   1  -2 -10  459.59   17.12
  -1   2  10  446.58   16.89
  -1   2  10  435.66   15.42
  -1   2   9  118.75    7.08
  -1   2   9  129.74    7.07
  -1   2   9  106.05    6.35
  -1   2   9  114.60    6.19
  -1   2   9  127.78   10.85
  -1   2   9  121.66   10.88
  -1   2   9  128.63    7.43
  -1   2   9  123.14    6.61
   1  -2  -9  114.25    7.01
  -1   2   8  357.06   18.35
  -1   2   8  359.89   16.64
  -1   2   8  335.52   18.35
  -1   2   8  354.26   16.53
  -1   2   8  353.81   13.66
  -1   2   8  352.55   13.24
  -1   2   8  355.42   13.08
  -1   2   8  370.13   13.95
  -1   2   8  347.95   13.05
  -1   2   7   40.53    3.38
  -1   2   7   42.95    4.76
  -1   2   7   43.68    5.37
  -1   2   7   42.91    4.76
  -1   2   6  193.02    7.66
   1  -2  -6  180.89    6.80
  -1   2   6  174.97    9.80
  -1   2   6  196.57   10.92
  -1   2   6  190.55   10.23
  -1   2   5 1131.12   34.28
  -1   2   5 1134.59   34.18
  -1   2   4  578.73   18.45
  -1   2   4  562.54   18.39
   1  -2  -4  523.47   16.83
   1  -2  -3 1759.26   47.33
   1  -2  -3 1825.29   47.98
   1  -2  -2 1351.33   37.33
   1  -2  -2 1396.46   37.80
   1  -2  -1 1568.04   42.18
   1  -2   0  151.05    4.80
   1  -2   0  157.71    5.07
   1  -2   1  531.20   16.88
   1  -2   1  511.78   16.35
   1  -2   2 4431.71  109.34
   1  -2   2 4218.55  108.38
   1  -2   3  221.00    8.83
   1  -2   3  205.98    7.92
   1  -2   4    1.44    0.60
   1  -2   5  325.17   11.66
   1  -2   5  319.97   11.09
   1  -2   6  382.91   13.57
   1  -2   6  406.80   14.42
   1  -2   7    6.77    1.61
   1  -2   7    7.83    1.57
   1  -2   7    7.94    1.79
   1  -2   7    9.04    1.73
   1  -2   7    7.10    1.66
   1  -2   7    7.27    1.60
   1  -2   7   10.62    1.87
   1  -2   7    7.37    1.31
   1  -2   7    7.33    1.35
   1  -2   7    5.61    1.17
   1  -2   8  353.16   14.23
   1  -2   8  305.40   13.03
   1  -2   8  370.79   14.00
   1  -2   8  340.32   13.25
   1  -2   8  354.85   14.23
   1  -2   8  353.88   12.02
   1  -2   8  353.57   12.23
   1  -2   8  342.64   12.26
   1  -2   8  365.13   13.25
   1  -2   8  348.83   13.69
   1  -2   9   10.16    2.17
   1  -2   9   11.48    2.14
   1  -2   9   14.94    2.18
   1  -2   9   14.25    2.40
   1  -2   9   14.14    2.43
   1  -2   9   11.53    2.24
   1  -2   9    9.34    1.60
   1  -2   9   15.33    1.93
   1  -2   9    9.51    1.90
   1  -2   9   13.04    2.17
   1  -2  10   14.51    1.96
   1  -2  10   14.72    2.37
   1  -2  10   12.19    1.96
   1  -2  10   19.07    2.54
   1  -2  10   17.70    2.56
   1  -2  10   14.80    2.29
   1  -2  10   20.43    2.61
   1  -2  10   16.71    2.52
   1  -2  10   15.16    2.32
   1  -2  11   35.96    2.81
   1  -2  11   39.70    3.28
   1  -2  11   34.58    3.03
   1  -2  11   37.24    3.31
   1  -2  11   35.32    2.65
   1  -2  12   -0.13    0.52
   1  -2  12   -0.12    0.42
   1  -2  12    0.22    0.34
   1  -1 -13   29.92    2.08
   1  -1 -13   27.81    2.13
  -1   1  13   25.83    1.97
   1  -1 -12   22.99    2.39
  -1   1  12   27.00    2.73
  -1   1  12   22.80    2.35
  -1   1  12   20.13    2.02
  -1   1  11  126.36    6.94
  -1   1  11  121.98    7.11
  -1   1  11  125.31    6.41
  -1   1  11  118.71    6.63
   1  -1 -11  137.98    7.26
  -1   1  11  130.39    6.40
  -1   1  10   14.34    2.40
  -1   1  10   19.26    2.23
  -1   1  10   21.43    2.88
  -1   1  10   20.60    2.50
  -1   1  10   13.66    3.80
  -1   1  10   16.70    4.14
  -1   1  10   15.87    2.31
  -1   1  10   20.60    2.80
   1  -1 -10   19.62    2.80
  -1   1  10   19.58    2.34
  -1   1   9  979.68   29.94
  -1   1   9  927.40   28.28
  -1   1   9 1005.04   29.96
  -1   1   9  941.56   28.62
  -1   1   9 1007.01   38.56
  -1   1   9  986.97   38.23
  -1   1   9  961.33   29.16
  -1   1   9  987.88   29.79
   1  -1  -9 1043.37   30.27
  -1   1   9  966.61   28.23
  -1   1   8  129.77    7.08
  -1   1   8  116.91    6.23
  -1   1   8  119.21    6.48
  -1   1   8  122.04    6.78
   1  -1  -8  120.82    6.79
  -1   1   8  121.49    5.95
  -1   1   8  114.72    6.13
  -1   1   8  123.44    7.07
  -1   1   8  114.09    9.94
  -1   1   8  136.00   10.73
  -1   1   7   16.62    2.17
  -1   1   7    9.18    2.07
  -1   1   7    7.36    2.28
  -1   1   7   11.67    2.30
  -1   1   7   12.22    2.93
  -1   1   6  341.97   11.81
  -1   1   6  344.42   15.72
  -1   1   6  333.05   13.82
  -1   1   6  342.19   15.78
  -1   1   6  323.69   13.72
  -1   1   5 1312.44   39.04
  -1   1   5 1325.14   37.65
  -1   1   5 1254.24   37.25
   1  -1  -4   58.71    2.87
   1  -1  -3  152.21    5.91
   1  -1  -2   15.77    1.63
   1  -1  -2   13.45    1.49
   1  -1  -1 2212.66   55.87
   1  -1  -1 2145.96   55.67
   1  -1   0   16.58    1.26
   1  -1   1 2307.62   58.39
   1  -1   1 2271.25   58.60
   1  -1   2 1438.46   37.88
   1  -1   2 1440.72   38.15
   1  -1   2 1475.49   39.74
   1  -1   3 2003.81   52.05
   1  -1   3 2099.25   55.77
   1  -1   3 2136.38   56.03
   1  -1   4    7.67    1.84
   1  -1   5  692.00   24.72
   1  -1   5  630.62   18.89
   1  -1   5  649.46   19.51
   1  -1   6  267.46   10.65
   1  -1   6  253.12   10.01
   1  -1   7   59.39    4.57
   1  -1   7   56.45    3.94
   1  -1   7   53.79    3.31
   1  -1   7   57.42    4.29
   1  -1   7   69.03    4.97
   1  -1   7   52.39    3.32
   1  -1   7   55.53    4.16
   1  -1   7   57.80    4.27
   1  -1   8    9.70    1.64
   1  -1   8    8.04    1.69
   1  -1   8   10.89    1.99
   1  -1   8   10.86    1.86
   1  -1   8   10.83    1.60
   1  -1   8   12.38    1.69
   1  -1   8   16.03    2.51
   1  -1   8   10.36    1.46
   1  -1   8   12.53    1.92
   1  -1   8    8.83    3.13
   1  -1   8   10.49    1.93
   1  -1   8   13.28    2.20
   1  -1   9   80.35    5.26
   1  -1   9   75.05    4.80
   1  -1   9   78.51    5.89
   1  -1   9   75.75    5.49
   1  -1   9   88.33    5.94
   1  -1   9   82.16    5.49
   1  -1   9   83.51    5.96
   1  -1   9   82.61    4.58
   1  -1   9   78.94    4.61
   1  -1   9   79.32    5.43
   1  -1   9   80.20    5.30
   1  -1   9   81.70    4.40
   1  -1  10   96.76    6.22
   1  -1  10   84.59    5.22
   1  -1  10   72.44    5.34
   1  -1  10   73.30    5.50
   1  -1  10   79.66    5.48
   1  -1  10   87.07    5.40
   1  -1  11   -0.48    0.63
   1  -1  11    0.18    0.55
   1  -1  11    1.07    0.62
   1  -1  11   -0.25    0.80
   1  -1  11    0.43    0.73
   1  -1  11    0.23    0.66
   1  -1  12    3.88    0.68
   1  -1  12    4.60    0.89
   1  -1  12    3.50    0.95
   1  -1  12    3.62    0.93
   1  -1  12    3.84    0.99
   1  -1  13   30.63    1.76
  -1   1 -13   26.85    1.55
  -1   0  13   -0.08    0.29
   1   0 -13    0.10    0.40
  -1   0  12    2.43    0.92
  -1   0  12    1.37    0.76
   1   0 -12    2.17    0.84
  -1   0  12    2.29    0.74
  -1   0  11  133.44    6.77
  -1   0  11  147.05    6.93
  -1   0  11  141.17    7.60
  -1   0  11  148.92    7.44
  -1   0  11  134.22    7.00
   1   0 -11  138.28    6.96
  -1   0  10   52.57    4.26
  -1   0  10   49.88    4.04
  -1   0  10   45.07    4.27
  -1   0  10   43.92    3.76
  -1   0  10   50.56    4.13
  -1   0  10   40.79    6.71
  -1   0  10   54.32    7.34
  -1   0  10   48.96    4.28
   1   0 -10   43.97    4.01
  -1   0   9  183.77    8.88
  -1   0   9  198.99    8.93
  -1   0   9  196.06    9.50
  -1   0   9  183.70    9.76
  -1   0   9  173.63    8.35
  -1   0   9  187.14    8.97
  -1   0   9  177.00   13.57
  -1   0   9  189.70   14.35
  -1   0   9  169.85    7.85
  -1   0   9  185.82    9.17
   1   0  -9  185.60    9.09
  -1   0   8   86.89    5.50
  -1   0   8   82.49    5.41
  -1   0   8   86.72    5.34
  -1   0   8  102.82    6.45
  -1   0   8   95.88    9.27
   1   0  -8   85.13    5.57
  -1   0   8   87.79    5.21
  -1   0   8   86.39    5.68
  -1   0   8   84.56    5.02
  -1   0   7  113.30    9.31
  -1   0   7  106.02    8.76
  -1   0   7  110.55    6.30
  -1   0   6  174.64    8.53
  -1   0   6  170.93    8.50
  -1   0   6  178.69   10.78
  -1   0   6  204.94   11.67
  -1   0   6  198.39    8.15
  -1   0   5  251.64   11.72
  -1   0   5  255.89   10.19
  -1   0   5  254.11   12.11
  -1   0   5  244.39    9.99
  -1   0   5  237.75    8.86
  -1   0   4 2811.39   72.74
  -1   0   4 2652.86   71.86
   1   0  -3 2751.58   68.49
   1   0  -2 5483.51  134.93
   1   0  -1 1289.50   33.39
  -1   0   0   10.52    0.97
   1   0   0   12.48    1.20
   1   0   1 2040.83   52.44
   1   0   1 2166.45   52.32
   1   0   1 2138.40   52.31
   1   0   2   81.27    3.58
   1   0   2   69.12    3.97
   1   0   2   75.98    3.58
   1   0   2   74.72    3.54
   1   0   3 1228.84   31.51
   1   0   3 1237.13   34.42
   1   0   3 1191.57   32.41
   1   0   3 1208.66   32.47
   1   0   3 1246.18   34.12
   1   0   4  692.39   23.06
   1   0   4  699.56   20.30
   1   0   4  691.42   22.40
   1   0   4  683.91   20.23
   1   0   5   96.19    5.32
   1   0   5  107.66    7.54
   1   0   5   97.92    5.35
   1   0   6 1488.10   45.57
   1   0   6 1405.03   38.98
   1   0   6 1364.98   38.86
   1   0   6 1445.10   44.38
   1   0   7 1541.03   48.91
   1   0   7 1421.45   48.51
   1   0   8  184.07    9.18
   1   0   8  203.81    9.54
   1   0   8  183.97    8.11
   1   0   8  169.15    8.57
   1   0   8  195.82    8.69
   1   0   8  189.63    8.34
   1   0   8  191.35    8.33
   1   0   8  168.51    7.10
   1   0   8  214.04   14.46
   1   0   9    1.15    0.78
   1   0   9    3.37    1.18
   1   0   9    1.82    0.89
   1   0   9    0.54    0.82
   1   0   9    2.96    0.99
   1   0   9    0.31    0.74
   1   0   9    1.79    0.78
   1   0   9    0.22    0.42
  -1   0  -9    0.47    0.63
   1   0  10    0.25    0.70
   1   0  10    1.01    0.77
   1   0  10    1.29    0.84
   1   0  10    0.30    0.73
   1   0  10    0.27    0.77
  -1   0 -10   -0.22    0.59
   1   0  11   40.80    3.77
   1   0  11   41.42    3.64
   1   0  11   46.06    3.47
   1   0  11   40.58    3.34
   1   0  12   80.87    3.98
   1   0  12   88.82    5.03
   1   0  12   86.68    4.80
   1   0  12   77.06    4.44
   1   0  13   64.70    3.32
   1   0  13   64.12    3.05
   1   1 -13    5.87    0.74
  -1  -1  12    1.13    0.67
  -1  -1  12    0.80    0.57
  -1  -1  12    0.14    0.49
   1   1 -12    0.14    0.51
  -1  -1  12    0.57    0.56
   1   1 -11   91.57    5.10
  -1  -1  11   90.04    5.46
  -1  -1  11  102.06    5.95
  -1  -1  11   96.16    5.36
  -1  -1  11   97.49    5.33
  -1  -1  10  152.11    7.57
  -1  -1  10  142.56    7.46
  -1  -1  10  143.15    7.53
  -1  -1  10  144.94    7.95
  -1  -1  10  137.35    7.36
  -1  -1  10  139.56    6.49
   1   1 -10  143.97    7.16
  -1  -1  10  150.75    7.29
  -1  -1   9  446.62   16.11
  -1  -1   9  424.84   15.49
  -1  -1   9  427.10   15.76
  -1  -1   9  459.47   17.48
  -1  -1   9  439.03   14.87
  -1  -1   9  425.68   16.05
  -1  -1   9  440.54   22.97
  -1  -1   9  485.31   25.01
  -1  -1   9  436.06   15.83
   1   1  -9  449.65   15.81
  -1  -1   8  334.61   12.68
  -1  -1   8  304.66   12.12
  -1  -1   8  318.11   12.32
  -1  -1   8  320.21   12.28
  -1  -1   8  301.76   11.46
   1   1  -8  299.76   12.11
  -1  -1   8  312.27   12.56
  -1  -1   8  306.93   11.38
  -1  -1   8  360.45   19.00
  -1  -1   8  338.60   19.47
  -1  -1   8  319.49   13.43
  -1  -1   7  145.95    7.38
  -1  -1   7  160.41    6.58
  -1  -1   7  157.77    7.40
  -1  -1   7  149.74    7.15
  -1  -1   7  157.83   11.23
  -1  -1   7  162.59    8.19
  -1  -1   7  150.86    7.53
  -1  -1   6  300.86   14.67
  -1  -1   6  281.08   14.95
  -1  -1   6  276.17   10.92
  -1  -1   5  430.36   18.15
  -1  -1   5  440.11   14.13
  -1  -1   5  446.10   14.19
  -1  -1   5  452.79   17.56
  -1  -1   5  461.14   14.52
  -1  -1   4  858.60   22.23
  -1  -1   4  990.75   27.60
  -1  -1   3 2186.30   56.23
  -1  -1   3 2387.45   59.00
  -1  -1   2 3509.36   87.79
  -1  -1   1 2957.17   72.95
  -1  -1   0  124.03    5.21
   1   1   0  138.72    5.05
   1   1   0  127.16    4.98
   1   1   0  123.77    5.09
  -1  -1  -1   13.73    1.43
   1   1   1   10.48    0.93
   1   1   2 4973.57  122.61
   1   1   2 4895.01  121.34
   1   1   2 5077.10  122.67
   1   1   2 4846.33  122.39
   1   1   3 2622.41   66.58
   1   1   3 2630.40   67.11
   1   1   3 2562.86   67.02
   1   1   3 2638.10   67.76
   1   1   4   16.89    1.43
  -1  -1  -4   16.06    1.17
   1   1   4   14.08    1.93
   1   1   4   15.25    2.28
   1   1   4   14.29    1.94
   1   1   4   18.37    2.20
   1   1   5 2577.51   68.55
   1   1   5 2542.29   69.53
   1   1   5 2609.85   71.15
   1   1   5 2550.65   68.52
   1   1   5 2640.85   65.98
   1   1   6   33.92    3.55
   1   1   6   31.85    3.99
   1   1   6   26.44    3.17
   1   1   6   36.12    4.52
   1   1   6   27.12    2.51
   1   1   7   14.08    2.44
   1   1   7   12.11    2.90
   1   1   7   11.82    2.23
   1   1   7   11.03    2.95
   1   1   7   13.75    1.98
   1   1   8   16.57    2.34
   1   1   8   14.82    2.00
   1   1   8   17.48    2.61
   1   1   8   15.02    2.09
   1   1   8   13.55    3.71
   1   1   8   18.29    3.87
   1   1   8   12.31    2.17
   1   1   8   15.51    2.18
   1   1   8   18.61    1.80
   1   1   8   13.55    2.01
   1   1   9   26.01    2.86
   1   1   9   19.93    4.60
   1   1   9   24.30    3.15
   1   1   9   25.45    3.24
   1   1   9   21.68    2.63
   1   1   9   23.96    2.68
   1   1   9   23.77    3.00
   1   1   9   21.82    2.53
   1   1   9   22.35    2.13
   1   1  10  130.19    7.82
   1   1  10  138.59    7.09
   1   1  10  136.02    7.08
   1   1  10  145.16    7.69
   1   1  10  142.20    7.05
  -1  -1 -10  137.65    7.43
   1   1  10  135.80   12.67
   1   1  10  145.29    8.04
   1   1  10  137.35    7.06
   1   1  10  139.41    7.33
   1   1  11   29.06    3.26
   1   1  11   29.17    2.93
   1   1  11   27.48    2.75
   1   1  11   24.99    3.01
   1   1  11   26.10    2.95
  -1  -1 -11   26.59    2.80
   1   1  12   34.10    2.49
   1   1  12   36.04    3.10
  -1  -1 -12   35.02    2.58
   1   1  12   33.94    2.87
   1   1  12   30.55    2.40
   1   1  13    7.46    1.01
   1   1  13    6.23    0.98
   1   1  13    7.85    1.21
  -1  -1 -13    6.08    0.84
   1   2 -12    4.14    0.84
  -1  -2  12    3.67    0.90
  -1  -2  12    3.80    0.80
  -1  -2  12    3.63    0.83
  -1  -2  11    4.47    1.09
  -1  -2  11    4.63    1.27
  -1  -2  11    2.68    1.02
  -1  -2  11    5.34    1.38
  -1  -2  10   11.76    1.90
  -1  -2  10   13.45    2.08
  -1  -2  10   14.15    2.29
  -1  -2  10    9.44    1.85
  -1  -2  10    9.19    1.76
  -1  -2  10   10.54    1.61
  -1  -2  10   13.22    2.29
  -1  -2  10   10.01    1.80
  -1  -2   9  182.50    8.31
  -1  -2   9  192.46    9.12
  -1  -2   9  190.51    9.09
  -1  -2   9  182.80    9.31
  -1  -2   9  182.98    9.18
  -1  -2   9  195.52    9.38
  -1  -2   9  174.93    8.10
  -1  -2   9  197.36    9.68
  -1  -2   9  193.42    9.13
  -1  -2   8    8.12    1.69
  -1  -2   8    9.69    1.88
  -1  -2   8    7.94    1.63
  -1  -2   8   10.93    1.79
  -1  -2   8    5.05    2.73
  -1  -2   8   12.85    2.15
  -1  -2   8    8.45    1.79
  -1  -2   8    8.31    1.62
  -1  -2   8   11.75    2.05
  -1  -2   7  145.59    7.43
  -1  -2   7  144.79    6.96
  -1  -2   7  138.71    7.13
  -1  -2   7  135.38    6.95
  -1  -2   7  137.87    6.74
  -1  -2   7  136.32    7.22
  -1  -2   7  132.42    6.36
  -1  -2   7  144.96    7.27
  -1  -2   7  154.70   11.32
  -1  -2   7  142.54   11.67
  -1  -2   7  139.32    6.35
  -1  -2   6 1316.68   42.71
  -1  -2   5  611.07   22.66
  -1  -2   4 1194.46   30.61
  -1  -2   4 1169.25   30.56
  -1  -2   4 1249.80   32.28
  -1  -2   3 1497.59   42.03
  -1  -2   3 1502.32   40.94
  -1  -2   3 1442.89   39.00
  -1  -2   2 2314.11   62.31
  -1  -2   2 2300.52   60.94
   1   2  -1 5206.54  130.32
  -1  -2   1 5276.69  130.14
   1   2   0   17.98    1.76
   1   2   0   21.05    1.81
   1   2   0   21.18    1.81
  -1  -2   0   24.38    1.61
  -1  -2  -1 7431.74  184.33
   1   2   1 7592.23  183.40
   1   2   1 7306.83  183.30
   1   2   2 6128.84  149.76
   1   2   2 6032.16  149.69
   1   2   2 5997.74  146.59
   1   2   3  291.16   11.16
   1   2   3  310.27   11.33
   1   2   3  293.17    9.48
  -1  -2  -3  322.34   10.22
   1   2   4 1343.70   37.57
   1   2   4 1266.51   35.54
   1   2   4 1340.63   37.52
  -1  -2  -4 1314.67   34.74
   1   2   5  819.42   25.61
   1   2   5  828.98   26.61
   1   2   5  847.99   26.73
   1   2   5  845.95   27.77
   1   2   5  853.16   23.33
  -1  -2  -5  830.20   22.84
   1   2   6   10.28    1.50
   1   2   6   10.55    2.12
   1   2   6    9.33    2.36
   1   2   6   12.88    2.42
   1   2   6   13.58    2.48
   1   2   7  220.07    9.04
   1   2   7  214.78   11.58
   1   2   7  212.40   11.81
   1   2   7  227.03   11.84
   1   2   7  216.98   13.28
   1   2   8  428.07   15.71
   1   2   8  411.94   14.87
   1   2   8  434.64   21.73
   1   2   8  403.89   17.86
   1   2   8  398.07   17.80
   1   2   8  432.26   19.70
   1   2   8  431.77   14.98
   1   2   8  426.23   15.72
   1   2   8  397.61   14.18
   1   2   8  423.33   15.56
   1   2   8  422.30   14.96
   1   2   8  384.39   13.74
   1   2   9   97.56    6.13
   1   2   9  104.51   10.62
   1   2   9  106.52    9.56
   1   2   9  101.11    6.16
   1   2   9  105.20    6.77
   1   2   9  100.58    6.71
   1   2   9  113.39    6.67
   1   2   9   95.19    5.50
   1   2  10  218.77    9.91
   1   2  10  233.72   16.65
   1   2  10  213.09    9.13
   1   2  10  238.81   10.68
   1   2  10  226.91    9.88
   1   2  10  212.19   10.50
   1   2  10  221.58   10.79
   1   2  11   75.01    5.05
   1   2  11   76.55    5.39
   1   2  11   70.13    4.89
   1   2  11   74.16    4.72
   1   2  11   70.88    5.27
   1   2  11   72.28    4.76
  -1  -2 -11   83.15    5.40
   1   2  12   90.93    4.78
   1   2  12   96.39    5.46
  -1  -2 -12   94.99    5.22
   1   2  12   89.94    5.01
   1   2  12   91.09    4.48
   1   2  13   31.77    2.12
   1   2  13   28.83    2.22
   1   2  13   30.23    2.48
  -1  -3  12    3.00    0.64
  -1  -3  12    3.16    0.66
  -1  -3  12    2.62    0.62
  -1  -3  11   12.42    1.76
  -1  -3  11    9.84    1.44
  -1  -3  11   12.29    1.65
   1   3 -11   12.64    1.50
  -1  -3  11    9.26    1.60
  -1  -3  11    9.15    1.57
  -1  -3  10   53.22    3.94
  -1  -3  10   54.70    4.14
  -1  -3  10   50.80    4.00
  -1  -3  10   46.22    3.95
  -1  -3  10   51.73    3.43
  -1  -3  10   55.45    4.55
  -1  -3   9    3.61    1.21
  -1  -3   9    2.25    1.05
  -1  -3   9    1.87    0.90
  -1  -3   9    3.26    1.25
  -1  -3   9    3.31    0.98
  -1  -3   9    3.67    1.49
  -1  -3   9    3.58    1.33
  -1  -3   8   30.40    3.30
  -1  -3   8   28.99    3.26
  -1  -3   8   36.79    3.62
  -1  -3   8   44.32    3.93
  -1  -3   8   37.17    3.33
  -1  -3   8   29.17    3.23
  -1  -3   8   33.62    3.59
  -1  -3   8   27.23    3.36
  -1  -3   8   32.16    2.95
  -1  -3   8   35.40    4.00
  -1  -3   8   27.94    3.24
  -1  -3   7   47.08    3.60
  -1  -3   7   46.92    4.03
  -1  -3   7   34.03    3.53
  -1  -3   7   50.13    4.61
  -1  -3   7   45.42    4.04
  -1  -3   7   50.15    4.34
  -1  -3   7   42.31    3.60
  -1  -3   7   48.43    4.07
  -1  -3   7   42.30    3.37
  -1  -3   7   60.17    4.56
  -1  -3   6  168.06    7.95
  -1  -3   6  163.85    7.93
  -1  -3   6  176.70    8.07
  -1  -3   6  164.12    8.42
  -1  -3   6  162.72    7.97
  -1  -3   6  177.48    8.18
  -1  -3   6  159.64    7.44
  -1  -3   6  178.19   12.79
  -1  -3   6  184.64    7.28
  -1  -3   5  381.26   18.31
  -1  -3   4  316.17   14.93
  -1  -3   4  308.20   11.85
  -1  -3   3 4403.38  111.49
   1   3  -3 4172.36  111.53
  -1  -3   2 3621.17   93.91
   1   3  -2 3565.55   93.32
   1   3  -1  152.98    6.43
  -1  -3   1  149.03    7.02
  -1  -3   1  141.69    6.80
  -1  -3   0   13.40    2.07
   1   3   0   10.80    1.44
   1   3   0   13.55    1.61
   1   3   0   11.94    1.50
   1   3   1  902.93   26.55
   1   3   1  933.73   26.63
  -1  -3  -1  983.34   27.25
   1   3   2  331.20   12.16
   1   3   2  342.06   12.26
  -1  -3  -2  323.08   11.83
   1   3   3 2441.54   62.40
   1   3   3 2244.35   58.11
   1   3   3 2443.39   62.45
  -1  -3  -3 2373.66   61.06
   1   3   4 1631.15   43.71
  -1  -3  -4 1744.89   45.42
   1   3   5   84.56    6.34
   1   3   5   77.61    4.79
   1   3   5   75.24    5.96
   1   3   5   79.48    3.95
  -1  -3  -5   79.75    4.85
   1   3   6  478.19   14.61
   1   3   6  444.65   18.56
   1   3   6  436.95   16.56
   1   3   6  455.74   18.73
   1   3   6  460.14   19.48
   1   3   7    3.62    1.02
   1   3   7    4.45    2.00
   1   3   7    5.53    1.65
   1   3   8  107.96    6.58
   1   3   8   95.61    6.01
   1   3   8   99.98    8.43
   1   3   8   99.66    8.43
   1   3   8   93.12    7.70
   1   3   8   97.04    9.24
   1   3   8   94.26    5.95
   1   3   8  112.11    6.63
   1   3   8   96.89    6.29
   1   3   8   96.77    5.73
   1   3   8   95.00    5.11
   1   3   9    0.28    0.68
   1   3   9    0.62    0.75
   1   3   9    0.78    1.20
   1   3   9    2.21    1.46
   1   3   9    2.22    1.46
   1   3   9    2.45    1.14
   1   3   9   -0.31    0.75
   1   3   9    0.61    0.88
   1   3   9    1.83    1.02
   1   3   9    0.19    0.45
   1   3  10  346.76   13.87
   1   3  10  351.15   20.98
   1   3  10  336.09   12.31
   1   3  10  370.65   13.99
   1   3  10  389.19   14.31
   1   3  10  362.41   14.58
   1   3  10  350.78   14.56
   1   3  11  114.74    6.83
   1   3  11  121.20    7.07
   1   3  11  104.07    5.78
   1   3  11  110.20    6.34
   1   3  11  107.78    6.14
  -1  -3 -11  122.78    6.96
   1   3  12   28.47    2.28
   1   3  12   33.78    2.84
  -1  -3 -12   37.52    3.27
   1   3  12   32.28    3.02
   1   3  12   33.58    2.87
  -1  -3 -13    6.73    1.12
   1   3  13    7.27    1.11
   1   3  13    7.51    1.02
  -1  -4  11  223.28    8.12
  -1  -4  11  222.81    7.97
  -1  -4  11  195.71    7.03
  -1  -4  11  223.91    7.97
  -1  -4  10    1.21    0.65
  -1  -4  10    1.81    0.83
   1   4 -10    1.10    0.64
  -1  -4  10    2.57    1.06
  -1  -4   9    3.81    1.26
  -1  -4   9    5.36    1.12
  -1  -4   9    3.42    1.24
  -1  -4   9    3.67    1.13
  -1  -4   9    3.96    1.43
  -1  -4   9    3.29    1.37
  -1  -4   9    3.25    1.09
  -1  -4   8  141.49    8.09
  -1  -4   8  135.44    7.65
  -1  -4   8  133.73    7.38
  -1  -4   8  133.39    6.52
  -1  -4   8  125.54    7.35
  -1  -4   8  132.12    7.60
  -1  -4   8  136.19    6.97
  -1  -4   8  136.85    7.93
  -1  -4   8  125.36    7.09
  -1  -4   8  123.83    7.76
  -1  -4   8  120.65    6.98
  -1  -4   7   33.51    3.72
  -1  -4   7   34.53    3.71
  -1  -4   7   36.95    3.67
  -1  -4   7   31.20    2.99
  -1  -4   7   37.00    3.81
  -1  -4   7   25.02    3.10
  -1  -4   7   37.51    3.45
  -1  -4   7   34.56    3.76
  -1  -4   7   34.34    3.80
  -1  -4   7   33.95    3.47
  -1  -4   6   92.35    6.01
  -1  -4   6   94.83    6.05
  -1  -4   6   80.04    5.41
  -1  -4   6   88.51    5.70
  -1  -4   6   88.36    5.18
  -1  -4   6   94.36    5.53
  -1  -4   6   87.72    5.69
  -1  -4   6   91.85    5.69
  -1  -4   6   83.76    4.98
  -1  -4   6   74.42    5.66
  -1  -4   5 1677.28   44.46
  -1  -4   5 1767.52   46.51
  -1  -4   5 1682.89   46.00
  -1  -4   5 1697.86   45.89
  -1  -4   5 1703.59   46.32
  -1  -4   5 1695.23   46.31
  -1  -4   5 1659.58   45.37
  -1  -4   5 1839.85   55.72
  -1  -4   5 1633.39   45.86
  -1  -4   5 1656.86   46.07
  -1  -4   5 1654.12   46.48
  -1  -4   4  158.52    8.90
  -1  -4   4  172.83   11.35
  -1  -4   3 1404.72   42.37
  -1  -4   3 1504.86   44.88
  -1  -4   2 1795.11   50.73
   1   4  -2 1796.71   47.44
   1   4  -1    5.85    1.09
  -1  -4   1    9.55    1.90
  -1  -4   0  236.41   10.99
   1   4   0  219.76    8.91
   1   4   0  219.82    8.94
  -1  -4   0  230.42   10.45
  -1  -4  -1   21.53    2.94
   1   4   1   15.80    2.14
   1   4   1   14.12    2.04
  -1  -4  -1   21.61    2.76
  -1  -4  -2 2505.20   68.77
   1   4   2 2526.59   67.06
   1   4   2 2544.36   67.14
  -1  -4  -2 2498.62   67.41
   1   4   3   95.69    6.36
   1   4   3   97.13    6.38
  -1  -4  -3   98.78    6.24
   1   4   4 2976.11   77.67
   1   4   4 3110.61   77.97
  -1  -4  -4 2908.39   76.12
   1   4   5    0.71    0.44
   1   4   5    0.33    0.54
   1   4   6    6.99    1.19
   1   4   6   10.27    2.52
   1   4   6    8.87    2.37
  -1  -4  -6    6.03    1.50
   1   4   7   10.76    1.61
   1   4   7   13.05    3.19
   1   4   7   10.70    2.66
   1   4   7   10.19    2.84
   1   4   8    1.95    0.84
   1   4   8    0.83    0.79
   1   4   8    1.47    0.95
   1   4   8    1.20    1.12
   1   4   8    0.67    1.26
   1   4   8    1.80    1.45
   1   4   8    1.42    0.92
   1   4   9  965.92   27.05
   1   4   9  864.69   27.86
   1   4   9  857.82   27.88
   1   4   9  852.40   27.86
   1   4   9  849.70   27.54
   1   4   9  864.94   27.42
   1   4   9  815.44   33.18
   1   4   9  881.44   35.83
   1   4   9  878.98   33.63
   1   4  10  149.94    8.44
   1   4  10  148.82    8.38
   1   4  10  143.64    8.15
   1   4  10  170.19    8.51
   1   4  10  142.55   12.73
   1   4  11   52.47    4.37
   1   4  11   50.33    4.11
   1   4  11   63.93    4.89
   1   4  11   54.47    4.53
   1   4  12   48.37    3.58
   1   4  12   42.56    3.14
  -1  -4 -12   54.28    4.07
   1   4  12   56.48    3.89
   1   4  12   49.23    3.74
  -1  -4 -13  114.55    5.07
   1   4  13  105.62    4.41
   1   4  13   89.80    3.65
   1   4  13   86.40    3.69
  -1  -5  11  166.10    5.46
  -1  -5  11  161.04    5.41
  -1  -5  10   29.25    2.65
  -1  -5  10   23.52    2.35
  -1  -5  10   25.59    1.88
  -1  -5  10   25.50    2.09
  -1  -5   9   10.18    1.56
  -1  -5   9    8.58    1.23
  -1  -5   9   10.95    2.05
  -1  -5   9    7.74    1.70
  -1  -5   9   10.42    1.70
  -1  -5   8    0.28    0.81
  -1  -5   8    1.17    1.09
  -1  -5   8    2.29    0.95
  -1  -5   8    2.80    1.23
  -1  -5   8    2.06    1.27
  -1  -5   8    1.07    0.80
  -1  -5   8    1.84    0.79
  -1  -5   8    2.35    1.14
  -1  -5   8    0.29    0.76
  -1  -5   8    1.83    1.14
  -1  -5   8    1.52    1.27
  -1  -5   8    1.08    1.01
  -1  -5   7    0.64    1.09
  -1  -5   7   -0.32    1.03
  -1  -5   7    1.19    0.85
  -1  -5   7    1.56    1.01
  -1  -5   7    1.49    0.92
  -1  -5   7    0.93    1.00
  -1  -5   7    0.32    0.90
  -1  -5   7    2.50    1.16
  -1  -5   7    0.32    0.76
  -1  -5   7    2.32    1.00
  -1  -5   6   99.14    6.64
  -1  -5   6  109.40    6.87
  -1  -5   6   93.82    6.11
  -1  -5   6   95.32    6.03
  -1  -5   6   94.19    5.52
  -1  -5   6  102.32    6.02
  -1  -5   6  103.46    6.73
  -1  -5   6   98.50    5.67
  -1  -5   6  108.74    6.80
  -1  -5   6   94.70    6.48
  -1  -5   6  102.91    6.36
  -1  -5   6   86.95    6.18
  -1  -5   6   96.85    6.47
  -1  -5   5    6.52    1.66
  -1  -5   5   10.08    1.91
  -1  -5   5    7.09    1.58
  -1  -5   5    7.44    1.66
  -1  -5   5   10.40    1.71
  -1  -5   5   10.05    1.73
  -1  -5   5    8.83    1.87
  -1  -5   5    7.07    1.47
  -1  -5   5    9.02    1.83
  -1  -5   5   11.39    2.10
  -1  -5   5    9.36    1.80
  -1  -5   5    6.97    1.62
  -1  -5   4   91.50    5.68
  -1  -5   4   98.63    4.81
  -1  -5   4   84.78    4.97
  -1  -5   4   87.88    5.47
  -1  -5   4   99.88    5.86
  -1  -5   4   88.10    5.43
  -1  -5   4   93.15    5.69
  -1  -5   4   92.07    5.54
  -1  -5   4   90.30    5.57
  -1  -5   4   94.16    5.33
  -1  -5   4   85.55    7.28
  -1  -5   3    5.93    2.03
  -1  -5   2   27.04    2.13
  -1  -5   2   34.48    4.37
  -1  -5   1    0.23    0.39
  -1  -5   1   57.23    5.33
  -1  -5   0   70.27    6.05
  -1  -5   0   67.44    3.50
  -1  -5   0   61.46    5.76
   1   5   0   63.90    4.51
   1   5   0   69.99    4.66
  -1  -5  -1  135.17    8.59
   1   5   1  123.46    7.04
   1   5   1  116.85    6.88
  -1  -5  -2 2738.87   72.84
  -1  -5  -2 2615.10   66.51
  -1  -5  -2 2634.60   73.33
   1   5   2 2612.17   71.04
   1   5   2 2614.96   71.01
  -1  -5  -3 3016.65   82.32
  -1  -5  -3 3051.53   76.17
  -1  -5  -3 3192.25   84.16
   1   5   3 2869.96   81.63
   1   5   3 2997.24   81.90
   1   5   4  212.10   11.41
   1   5   4  201.89   11.14
  -1  -5  -4  198.29    7.36
  -1  -5  -4  196.53   10.92
   1   5   5   91.68    7.63
   1   5   5   86.54    7.39
  -1  -5  -5   85.17    4.27
  -1  -5  -5   77.98    6.58
  -1  -5  -6 1121.40   35.74
   1   5   7  350.59   13.85
   1   5   7  344.80   18.23
   1   5   7  351.26   18.16
   1   5   7  359.50   18.39
   1   5   7  348.50   13.74
   1   5   7  371.89   13.91
   1   5   8  323.00   13.76
   1   5   8  336.94   18.52
   1   5   8  349.32   19.14
   1   5   8  350.35   18.86
   1   5   8  351.43   14.00
   1   5   8  351.31   13.92
   1   5   9  469.93   17.86
   1   5   9  501.48   18.29
   1   5   9  476.46   17.84
   1   5   9  477.36   23.34
   1   5   9  493.80   23.74
   1   5   9  468.15   23.97
   1   5   9  491.55   17.98
   1   5   9  487.81   18.02
   1   5  10   18.81    2.77
   1   5  10   17.84    2.74
   1   5  10   23.78    3.03
   1   5  10   23.90    4.63
   1   5  10   16.42    3.79
   1   5  10   24.64    4.95
   1   5  10   21.64    3.02
   1   5  11  202.55    9.48
   1   5  11  217.39   10.00
   1   5  11  232.20   10.09
   1   5  11  214.32    9.82
   1   5  12   22.95    2.39
  -1  -5 -12   19.48    2.47
   1   5  12   19.20    2.33
   1   5  12   18.65    1.84
   1   5  13    9.35    1.08
   1   5  13    8.10    0.99
  -1  -5 -13    8.85    1.40
  -1  -6  10    0.32    0.44
  -1  -6   9    3.36    1.12
  -1  -6   9    2.83    0.81
  -1  -6   9    2.17    0.69
  -1  -6   9    2.26    0.86
  -1  -6   9    3.48    1.12
  -1  -6   9    2.73    1.03
  -1  -6   8    2.73    0.99
  -1  -6   8    4.01    1.35
  -1  -6   8    3.82    1.40
  -1  -6   8    3.31    1.14
  -1  -6   8    4.37    1.44
  -1  -6   8    3.70    0.97
  -1  -6   8    2.62    0.99
  -1  -6   8    5.00    1.45
  -1  -6   8    3.81    1.35
  -1  -6   7   39.87    3.50
  -1  -6   7   32.47    3.77
  -1  -6   7   36.41    3.88
  -1  -6   7   31.56    3.33
  -1  -6   7   32.64    3.72
  -1  -6   7   38.23    3.93
  -1  -6   7   31.92    3.43
  -1  -6   7   32.36    2.96
  -1  -6   7   35.25    3.80
  -1  -6   7   33.44    3.72
  -1  -6   7   36.43    3.78
  -1  -6   6   57.02    4.40
  -1  -6   6   52.49    4.51
  -1  -6   6   51.82    4.74
  -1  -6   6   56.24    5.09
  -1  -6   6   51.82    4.81
  -1  -6   6   52.01    4.46
  -1  -6   6   49.21    4.63
  -1  -6   6   54.58    4.14
  -1  -6   6   53.12    4.81
  -1  -6   6   58.94    5.01
  -1  -6   6   53.19    4.84
  -1  -6   6   42.59    3.84
  -1  -6   5   89.03    5.59
  -1  -6   5   80.47    5.62
  -1  -6   5   82.59    5.95
  -1  -6   5   85.65    5.35
  -1  -6   5   89.30    6.17
  -1  -6   5   87.35    5.80
  -1  -6   5   81.50    5.96
  -1  -6   5   84.34    5.29
  -1  -6   5   87.05    6.18
  -1  -6   5   76.53    5.52
  -1  -6   4   38.41    3.81
  -1  -6   4   33.30    3.17
  -1  -6   4   36.05    3.64
  -1  -6   4   34.22    3.70
  -1  -6   4   36.79    3.41
  -1  -6   4   35.10    3.39
  -1  -6   4   31.69    3.46
  -1  -6   4   37.81    3.83
  -1  -6   4   38.20    3.66
  -1  -6   4   34.64    3.72
  -1  -6   4   33.34    3.23
  -1  -6   3   99.25    5.84
  -1  -6   3  115.03    6.43
  -1  -6   3  110.19    6.55
  -1  -6   3  103.61    6.36
  -1  -6   3  121.05    6.11
  -1  -6   3  107.62    6.18
  -1  -6   3  118.12    6.68
  -1  -6   3  100.30    8.85
  -1  -6   3  111.62    6.05
  -1  -6   3  110.48    6.43
  -1  -6   2  678.84   27.03
  -1  -6   2  648.23   19.28
  -1  -6   1  186.39   11.97
  -1  -6   1  164.18    6.89
  -1  -6   0   34.05    4.60
   1   6   0   30.17    3.27
   1   6   0   26.90    3.13
  -1  -6   0   31.38    4.57
  -1  -6   0   30.19    2.48
   1   6   1   37.17    3.92
   1   6   1   37.89    3.98
  -1  -6  -1   46.27    5.36
  -1  -6  -2   46.57    5.46
   1   6   2   42.80    4.56
   1   6   2   41.60    4.47
  -1  -6  -2   44.42    5.45
  -1  -6  -2   48.55    3.19
  -1  -6  -3 1267.14   41.35
   1   6   3 1213.25   38.70
   1   6   3 1234.73   38.77
  -1  -6  -3 1221.82   40.73
  -1  -6  -3 1205.09   33.05
  -1  -6  -4  363.60   18.18
   1   6   4  345.38   16.47
   1   6   4  356.07   16.78
  -1  -6  -4  341.85   16.96
  -1  -6  -4  335.96   11.57
  -1  -6  -5   31.27    5.14
  -1  -6  -5   36.30    2.87
   1   6   5   42.89    5.37
   1   6   5   39.10    5.24
  -1  -6  -5   27.83    4.44
  -1  -6  -6  273.09   11.37
   1   6   6  283.33   11.50
   1   6   6  259.44   11.09
  -1  -6  -6  297.36   15.24
   1   6   6  263.68   11.30
   1   6   6  246.91   15.04
   1   6   6  265.14   15.55
   1   6   7    1.47    0.95
   1   6   7    2.20    1.03
   1   6   7    0.57    0.75
   1   6   8  360.13   14.61
   1   6   8  353.67   14.67
   1   6   8  361.56   20.04
   1   6   8  380.59   20.38
   1   6   8  374.37   19.71
  -1  -6  -8  323.55   20.90
   1   6   8  359.64   14.49
   1   6   8  372.83   14.51
   1   6   9  140.48    8.27
   1   6   9  153.98   12.46
   1   6   9  155.78   12.53
   1   6   9  128.39   11.37
   1   6   9  156.93    8.46
  -1  -6  -9  158.28   14.11
   1   6  10   43.12    4.05
   1   6  10   43.31    4.06
   1   6  10   44.74    4.21
   1   6  10   39.96    4.08
   1   6  11    5.96    1.44
   1   6  11    9.08    1.87
   1   6  11    6.33    1.52
   1   6  11    5.30    1.40
   1   6  12    8.75    1.60
   1   6  12    7.04    1.27
  -1  -6 -12    4.01    1.34
  -1  -6 -13    2.71    0.74
   1   6  13    2.18    0.55
   1   6  13    2.39    0.71
  -1  -6 -13    2.19    0.81
  -1  -7   9  134.56    5.04
  -1  -7   9  122.57    4.90
  -1  -7   9  125.02    4.92
  -1  -7   8   40.64    3.31
  -1  -7   8   37.85    2.84
  -1  -7   8   43.79    3.43
  -1  -7   8   40.18    3.35
  -1  -7   8   41.97    2.93
  -1  -7   8   38.49    3.24
  -1  -7   8   37.60    3.15
  -1  -7   7   85.56    5.85
  -1  -7   7  100.48    6.06
  -1  -7   7   92.19    5.92
  -1  -7   7   83.16    5.14
  -1  -7   7   87.77    5.71
  -1  -7   7   96.92    5.95
  -1  -7   7   94.05    5.87
  -1  -7   7   83.66    4.70
  -1  -7   7   87.48    5.80
  -1  -7   7   91.79    5.20
  -1  -7   6    3.90    1.53
  -1  -7   6    1.78    1.11
  -1  -7   6    0.89    1.07
  -1  -7   6    4.80    1.58
  -1  -7   6    1.27    1.03
  -1  -7   6    1.41    1.02
  -1  -7   6    2.76    1.05
  -1  -7   6    2.10    1.12
  -1  -7   6    1.85    1.16
  -1  -7   6    3.41    1.38
  -1  -7   5  176.94    8.62
  -1  -7   5  180.70    9.34
  -1  -7   5  169.12    8.68
  -1  -7   5  177.79    9.33
  -1  -7   5  162.61    8.28
  -1  -7   5  179.75    9.38
  -1  -7   5  175.82    8.31
  -1  -7   5  191.34    9.67
  -1  -7   5  178.04    9.01
  -1  -7   5  183.47    9.67
  -1  -7   4   12.73    2.16
  -1  -7   4    7.39    1.56
  -1  -7   4    8.38    1.96
  -1  -7   4   11.31    2.16
  -1  -7   4    9.26    1.98
  -1  -7   4    8.00    1.80
  -1  -7   4    7.61    1.93
  -1  -7   4    8.65    1.71
  -1  -7   4   10.28    2.13
  -1  -7   4    8.43    1.92
  -1  -7   4    8.36    1.90
  -1  -7   3   18.54    3.96
  -1  -7   3   24.95    2.86
  -1  -7   3   22.25    2.59
  -1  -7   3   26.65    3.11
  -1  -7   3   23.66    3.13
  -1  -7   3   19.48    2.57
  -1  -7   3   25.07    3.13
  -1  -7   3   25.79    3.26
  -1  -7   3   21.49    2.80
  -1  -7   3   26.84    3.37
  -1  -7   3   28.87    3.03
  -1  -7   3   24.42    3.13
  -1  -7   3   26.51    3.21
  -1  -7   2  193.66    8.66
  -1  -7   2  206.69    9.50
  -1  -7   2  198.01    9.66
  -1  -7   2  193.13    9.33
  -1  -7   2  188.80    9.18
  -1  -7   2  184.02    8.85
  -1  -7   2  191.52    8.91
  -1  -7   2  196.07    9.45
  -1  -7   2  192.03    8.91
  -1  -7   2  177.48   13.46
  -1  -7   2  178.74    8.68
  -1  -7   2  186.07    9.00
  -1  -7   1  155.43    7.26
  -1  -7   1  144.90    7.42
  -1  -7   1  140.46    7.44
  -1  -7   1  150.91    7.44
  -1  -7   1  132.55    7.22
  -1  -7   1  140.15    7.43
  -1  -7   1  136.81    6.99
  -1  -7   1  171.23   12.77
  -1  -7   1  137.16    7.30
  -1  -7   1  132.38    7.02
  -1  -7   1  166.05    7.05
  -1  -7   1  153.97    7.72
  -1  -7   1  127.88    7.42
  -1  -7   0   20.20    2.28
  -1  -7   0   21.34    2.40
  -1  -7   0   25.16    4.73
  -1  -7   0   23.84    2.71
  -1  -7   0   23.49    2.64
  -1  -7   0   20.39    2.64
  -1  -7   0   19.20    2.46
   1   7   1   31.95    3.91
   1   7   1   34.18    4.03
  -1  -7  -1   35.76    5.12
  -1  -7  -1   34.01    2.97
   1   7   2  353.00   16.19
   1   7   2  348.62   16.16
  -1  -7  -2  354.76   18.39
  -1  -7  -2  376.49   12.76
  -1  -7  -2  396.70   20.12
   1   7   3   31.90    4.49
   1   7   3   30.50    4.41
  -1  -7  -3   35.67    5.48
  -1  -7  -3   30.13    2.85
  -1  -7  -3   32.89    5.16
  -1  -7  -4  450.79   22.32
   1   7   4  452.51   20.83
   1   7   4  447.94   20.72
  -1  -7  -4  482.71   22.86
  -1  -7  -4  458.03   16.14
  -1  -7  -4  456.61   15.96
  -1  -7  -4  448.64   16.20
  -1  -7  -4  493.35   15.50
   1   7   5  705.93   28.87
   1   7   5  717.39   29.02
  -1  -7  -5  704.31   21.78
  -1  -7  -5  765.39   31.47
  -1  -7  -5  744.73   30.45
   1   7   5  694.61   22.79
   1   7   5  721.72   23.16
  -1  -7  -5  748.22   22.31
  -1  -7  -5  740.61   22.75
   1   7   6  385.89   14.83
   1   7   6  404.17   15.26
   1   7   6  445.67   21.61
   1   7   6  404.45   20.73
  -1  -7  -6  392.60   15.25
   1   7   6  396.29   15.25
  -1  -7  -6  411.15   22.33
  -1  -7  -6  406.11   20.53
  -1  -7  -6  394.57   14.35
  -1  -7  -7   89.36   10.14
   1   7   7   90.60    9.33
   1   7   7   79.72    8.79
   1   7   7   81.26    5.86
   1   7   7   88.77    5.92
   1   7   7   93.00    6.37
   1   7   8  257.86   16.93
   1   7   8  259.18   17.06
   1   7   8  241.96   15.50
   1   7   8  248.26   11.50
   1   7   8  279.34   11.77
   1   7   8  258.51   11.92
   1   7   8  281.28   12.34
  -1  -7  -9  186.77   15.44
   1   7   9  168.03    9.12
   1   7   9  180.93    9.38
   1   7   9  171.34   13.46
   1   7   9  168.66   12.66
   1   7   9  153.63   12.91
   1   7   9  176.30    8.85
   1   7  10  143.72    7.61
   1   7  10  153.01    7.83
   1   7  10  144.13    8.15
   1   7  10  165.32    8.29
   1   7  10  148.67    8.20
   1   7  11  129.80    6.96
   1   7  11  129.28    6.58
   1   7  11  133.09    6.51
  -1  -7 -12    4.89    1.11
  -1  -7 -12    3.35    1.08
   1   7  12    4.35    1.13
   1   7  12    2.78    0.78
  -1  -7 -13    2.90    0.71
   1   7  13    2.76    0.67
  -1  -8   8    5.37    0.88
  -1  -8   8    3.53    0.77
  -1  -8   8    4.58    0.89
  -1  -8   8    5.77    0.97
  -1  -8   8    3.93    0.60
  -1  -8   8    5.93    0.85
  -1  -8   7    5.39    1.11
  -1  -8   7    4.30    1.13
  -1  -8   7    6.15    1.14
  -1  -8   7    4.28    1.21
  -1  -8   7    6.39    1.28
  -1  -8   7    4.02    1.13
  -1  -8   7    4.12    1.11
  -1  -8   7    5.67    1.28
  -1  -8   6   76.04    4.75
  -1  -8   6   76.01    5.18
  -1  -8   6   79.74    5.32
  -1  -8   6   69.00    4.85
  -1  -8   6   81.56    5.35
  -1  -8   6   79.37    5.38
  -1  -8   6   80.46    4.84
  -1  -8   5   50.19    3.89
  -1  -8   5   48.60    3.97
  -1  -8   5   46.96    3.99
  -1  -8   5   48.72    4.35
  -1  -8   5   47.98    4.51
  -1  -8   5   50.12    4.21
  -1  -8   5   51.36    4.38
  -1  -8   5   46.41    4.58
  -1  -8   5   48.64    4.35
  -1  -8   5   42.41    4.22
  -1  -8   5   45.61    4.05
  -1  -8   5   57.08    4.69
  -1  -8   4    1.69    1.01
  -1  -8   4    1.24    1.11
  -1  -8   4    0.30    0.80
  -1  -8   4    2.05    1.14
  -1  -8   4   -0.31    0.87
  -1  -8   4    1.33    1.08
  -1  -8   4    1.08    0.87
  -1  -8   4    1.69    1.03
  -1  -8   4   -0.29    0.75
  -1  -8   4    0.92    0.99
  -1  -8   4    0.31    0.76
  -1  -8   3  121.72    7.49
  -1  -8   3  127.64    7.48
  -1  -8   3  114.93    6.67
  -1  -8   3  130.32    7.89
  -1  -8   3  122.02    7.15
  -1  -8   3  120.60    7.43
  -1  -8   3  130.23    7.30
  -1  -8   3  129.46    7.91
  -1  -8   3  118.17    7.69
  -1  -8   3  115.86    7.51
  -1  -8   3  120.27    7.42
  -1  -8   3  111.93    6.43
  -1  -8   3  120.23    6.77
  -1  -8   2  751.93   23.35
  -1  -8   2  738.34   24.44
  -1  -8   2  743.76   23.84
  -1  -8   2  722.25   23.54
  -1  -8   2  675.78   31.42
  -1  -8   2  727.77   23.60
  -1  -8   2  746.62   24.87
  -1  -8   2  722.97   24.63
  -1  -8   2  687.89   23.82
  -1  -8   2  749.47   23.48
  -1  -8   2  730.25   24.43
  -1  -8   2  723.21   23.60
  -1  -8   2  745.55   24.45
  -1  -8   2  731.79   24.11
  -1  -8   1    0.57    0.87
  -1  -8   1    0.86    0.82
  -1  -8   1    2.68    1.08
  -1  -8   1    0.58    0.93
  -1  -8   1    1.57    1.07
  -1  -8   1    0.86    0.93
  -1  -8   1    0.25    0.77
  -1  -8   1    0.88    0.77
  -1  -8   1    2.29    1.07
  -1  -8   1    1.89    1.02
  -1  -8   1    1.03    0.88
  -1  -8   1    2.59    1.07
  -1  -8   0    0.30    0.78
  -1  -8   0    0.29    0.76
  -1  -8   0   -0.27    0.59
  -1  -8   0    0.44    0.63
  -1  -8   0    3.45    1.86
  -1  -8   0    1.22    0.83
  -1  -8   0    0.52    0.63
  -1  -8   0    0.26    0.74
  -1  -8   0    0.54    0.77
  -1  -8   0    0.29    0.76
  -1  -8   0    0.26    0.49
  -1  -8  -1   39.27    3.92
  -1  -8  -1   38.66    3.52
  -1  -8  -1   35.79    6.37
  -1  -8  -1   45.26    3.92
  -1  -8  -1   43.81    3.93
  -1  -8  -1   31.49    5.30
  -1  -8  -1   36.85    3.86
  -1  -8  -1   42.51    3.66
  -1  -8  -1   37.15    3.73
  -1  -8  -1   37.68    3.65
  -1  -8  -1   37.67    3.83
  -1  -8  -1   47.15    3.76
  -1  -8  -2   69.29    4.97
  -1  -8  -2   72.16    5.33
  -1  -8  -2   77.65    5.15
  -1  -8  -2   78.30    5.13
  -1  -8  -2   67.55    4.49
   1   8   2   85.19    7.34
   1   8   2   63.06    6.35
  -1  -8  -2   81.99    5.76
  -1  -8  -2   71.95    4.93
  -1  -8  -2   69.38    8.74
  -1  -8  -2   80.28    5.27
  -1  -8  -2   71.28    7.96
  -1  -8  -3  114.37    6.80
  -1  -8  -3  129.22    7.10
  -1  -8  -3  119.75    6.52
  -1  -8  -3  121.69    6.52
   1   8   3  112.23    9.19
   1   8   3  115.79    9.48
  -1  -8  -3  129.23    6.69
  -1  -8  -3  122.76    6.68
  -1  -8  -3  120.97   11.58
  -1  -8  -3  118.51    7.05
  -1  -8  -3  120.81    6.34
  -1  -8  -3  112.47    7.00
  -1  -8  -3  132.01   11.17
  -1  -8  -4    5.42    1.49
  -1  -8  -4    3.35    2.40
  -1  -8  -4    9.96    3.20
  -1  -8  -4    5.54    1.45
  -1  -8  -4    6.85    1.75
   1   8   4    8.63    2.66
   1   8   4    3.71    1.89
  -1  -8  -4   10.54    2.09
  -1  -8  -4    6.24    1.43
  -1  -8  -5  137.06    7.09
  -1  -8  -5  138.86   12.31
   1   8   5  114.71   10.28
   1   8   5  120.38   10.53
  -1  -8  -5  135.85   12.18
   1   8   5  131.95    7.28
   1   8   5  139.52    7.70
  -1  -8  -5  138.81    7.12
  -1  -8  -5  140.93    7.71
  -1  -8  -5  120.79    7.44
   1   8   6   89.60    9.21
   1   8   6   80.95    8.77
  -1  -8  -6   80.64    5.30
  -1  -8  -6   77.50    5.50
   1   8   6   72.07    5.59
   1   8   6   75.60    5.58
   1   8   6   72.87    5.31
  -1  -8  -6   69.24    5.02
  -1  -8  -6   80.59    9.12
  -1  -8  -6   66.28    8.71
   1   8   7  120.62    7.23
   1   8   7  113.65    6.76
   1   8   7  120.60    7.51
   1   8   7  131.29   11.53
   1   8   7  123.76   11.37
  -1  -8  -7   98.30   10.95
  -1  -8  -7  122.67    6.74
  -1  -8  -7  112.18    6.65
  -1  -8  -8  149.24   13.64
   1   8   8  153.96    8.59
   1   8   8  157.57    8.62
  -1  -8  -8  146.91    7.74
  -1  -8  -8  152.66    7.86
   1   8   8  145.46   12.44
   1   8   8  141.75   12.34
   1   8   8  140.72    7.86
   1   8   8  146.90    7.76
  -1  -8  -9  153.96    7.87
   1   8   9  145.19    7.54
   1   8   9  156.31    8.45
   1   8   9  157.93    8.38
   1   8  10    1.39    0.85
   1   8  10    1.29    0.84
   1   8  10    1.89    1.13
   1   8  10    0.24    0.69
   1   8  11    0.15    0.42
  -1  -8 -11    0.41    0.79
   1   8  11   -0.44    0.74
   1   8  11    0.17    0.51
   1   8  11    0.22    0.66
  -1  -8 -12    8.15    1.30
  -1  -8 -12    6.91    1.22
  -1  -8 -13    1.60    0.44
   1   8  13    1.42    0.41
  -1  -8 -13    0.84    0.35
  -1  -9   7   34.11    2.18
  -1  -9   7   34.22    2.07
  -1  -9   7   33.98    2.27
  -1  -9   7   33.17    2.22
  -1  -9   6   14.62    1.60
  -1  -9   6   14.33    1.82
  -1  -9   6   15.68    1.79
  -1  -9   6   15.53    1.92
  -1  -9   6   14.83    1.84
  -1  -9   6   13.87    1.91
  -1  -9   6   16.63    1.75
  -1  -9   5    8.61    1.54
  -1  -9   5   10.86    1.83
  -1  -9   5    6.10    1.35
  -1  -9   5    7.85    1.63
  -1  -9   5    9.24    1.84
  -1  -9   5    6.31    1.30
  -1  -9   4   28.02    3.32
  -1  -9   4   21.62    2.54
  -1  -9   4   27.38    3.23
  -1  -9   4   24.35    2.71
  -1  -9   4   21.98    2.79
  -1  -9   4   22.95    2.84
  -1  -9   4   20.86    2.66
  -1  -9   4   16.62    2.66
  -1  -9   4   28.58    3.16
  -1  -9   4   25.14    2.98
  -1  -9   4   20.24    2.53
  -1  -9   3  154.09    8.39
  -1  -9   3  157.53    8.06
  -1  -9   3  153.58    7.65
  -1  -9   3  152.31    8.49
  -1  -9   3  140.68    8.19
  -1  -9   3  153.11    8.22
  -1  -9   3  156.19    7.90
  -1  -9   3  140.24    8.34
  -1  -9   3  148.29    8.49
  -1  -9   3  146.18    8.10
  -1  -9   2    7.17    1.77
  -1  -9   2    5.83    1.86
  -1  -9   2    7.20    1.54
  -1  -9   2   10.43    2.11
  -1  -9   2    7.70    1.68
  -1  -9   2    5.64    1.54
  -1  -9   2    7.08    1.72
  -1  -9   2    6.82    1.67
  -1  -9   2    7.18    1.79
  -1  -9   2    8.57    2.16
  -1  -9   2    5.39    1.75
  -1  -9   2    7.45    1.68
  -1  -9   1   52.57    4.38
  -1  -9   1   43.29    7.11
  -1  -9   1   47.24    4.20
  -1  -9   1   47.51    4.36
  -1  -9   1   39.44    3.97
  -1  -9   1   45.81    4.54
  -1  -9   1   40.68    3.59
  -1  -9   1   46.64    4.38
  -1  -9   1   47.65    4.37
  -1  -9   1   52.69    4.81
  -1  -9   1   51.05    4.55
  -1  -9   1   43.47    4.19
  -1  -9   0   14.78    2.38
  -1  -9   0   12.03    2.18
  -1  -9   0   11.28    2.07
  -1  -9   0   11.78    2.15
  -1  -9   0    9.66    2.10
  -1  -9   0    5.81    2.77
  -1  -9   0   11.77    2.10
  -1  -9   0   11.04    2.31
  -1  -9   0   11.26    2.26
  -1  -9   0    9.53    2.07
  -1  -9   0   11.98    2.12
  -1  -9  -1   11.40    2.08
  -1  -9  -1   13.16    2.49
  -1  -9  -1   12.02    1.92
  -1  -9  -1   10.43    1.99
  -1  -9  -1    9.21    2.15
  -1  -9  -1   11.82    3.84
  -1  -9  -1   12.97    2.19
  -1  -9  -1   16.03    2.69
  -1  -9  -1   13.96    2.38
  -1  -9  -1   14.01    2.50
  -1  -9  -2  796.90   25.23
  -1  -9  -2  868.99   25.61
  -1  -9  -2  804.13   24.30
  -1  -9  -2  790.59   26.56
  -1  -9  -2  819.09   25.39
  -1  -9  -2  795.74   26.30
  -1  -9  -2  833.04   25.46
  -1  -9  -2  787.30   25.55
  -1  -9  -3    2.00    1.01
  -1  -9  -3    1.81    1.08
  -1  -9  -3    5.15    1.54
  -1  -9  -3    3.87    2.04
  -1  -9  -3    3.46    1.19
  -1  -9  -3    2.09    1.21
  -1  -9  -3    2.27    0.94
  -1  -9  -3    2.64    1.33
  -1  -9  -3    3.47    1.17
  -1  -9  -3    3.92    2.37
  -1  -9  -3    3.66    1.23
   1   9   4   62.08    7.17
   1   9   4   55.67    6.79
  -1  -9  -4   70.05    8.51
  -1  -9  -4   61.50    4.78
  -1  -9  -4   54.29    4.81
  -1  -9  -4   70.03    4.87
  -1  -9  -4   61.47    5.25
  -1  -9  -4   63.03    8.69
  -1  -9  -5   -0.94    1.44
  -1  -9  -5    1.71    1.60
  -1  -9  -5    1.26    0.94
  -1  -9  -5    0.64    1.03
   1   9   5    0.71    1.08
   1   9   5    0.71    1.08
   1   9   5    0.29    0.89
  -1  -9  -5    1.84    1.10
  -1  -9  -6  129.35    7.41
  -1  -9  -6  121.99   11.98
   1   9   6  125.93   11.28
   1   9   6  152.49   12.35
   1   9   6  127.98    7.52
   1   9   6  137.32    8.07
  -1  -9  -6  142.16    7.52
  -1  -9  -6  143.21    8.00
  -1  -9  -6  166.69   13.79
   1   9   7   95.36    6.14
   1   9   7   88.32    5.61
  -1  -9  -7  104.51   11.03
  -1  -9  -7   90.66    5.82
   1   9   7   93.47    9.78
   1   9   7   97.55    9.94
  -1  -9  -7   97.90    6.58
   1   9   7  108.90    6.88
   1   9   7   91.34    6.27
  -1  -9  -7  100.96    6.23
  -1  -9  -7  108.97    6.37
   1   9   8    2.90    1.29
   1   9   8    2.93    1.26
  -1  -9  -8    1.51    0.94
  -1  -9  -8    0.79    0.85
   1   9   8    3.07    1.08
   1   9   8    0.75    0.71
   1   9   9    4.45    1.08
   1   9   9    4.00    1.32
   1   9   9    2.02    1.02
  -1  -9  -9    5.58    1.42
   1   9  10   22.79    2.76
   1   9  10   21.33    2.37
   1   9  10   22.02    2.60
  -1  -9 -10   25.57    2.63
   1   9  11   53.33    2.93
   1   9  11   59.29    3.84
   1   9  11   55.80    3.75
   1   9  12    8.29    1.12
  -1 -10   6   46.57    2.25
  -1 -10   6   43.36    2.26
  -1 -10   6   43.44    2.34
  -1 -10   5    4.06    0.90
  -1 -10   5    5.41    1.02
  -1 -10   5    4.11    0.94
  -1 -10   5    3.51    0.92
  -1 -10   4   77.84    4.26
  -1 -10   4   70.87    4.39
  -1 -10   4   78.52    4.83
  -1 -10   4   67.54    3.60
  -1 -10   4   80.81    4.64
  -1 -10   4   76.09    4.87
  -1 -10   3  128.95    6.85
  -1 -10   3  115.44    6.76
  -1 -10   3  119.77    6.77
  -1 -10   3  115.35    6.33
  -1 -10   3  112.31    6.44
  -1 -10   3  117.58    6.10
  -1 -10   3  134.44    6.70
  -1 -10   2    7.60    1.81
  -1 -10   2   12.03    2.00
  -1 -10   2    8.37    1.70
  -1 -10   2   12.83    2.11
  -1 -10   2   11.55    1.93
  -1 -10   2    9.45    1.87
  -1 -10   2    7.55    1.87
  -1 -10   2    7.80    1.85
  -1 -10   2   12.49    2.13
  -1 -10   1   22.98    2.80
  -1 -10   1   21.16    2.70
  -1 -10   1   18.01    2.50
  -1 -10   1   19.84    2.66
  -1 -10   1   17.64    2.71
  -1 -10   1   17.60    2.51
  -1 -10   1   21.95    2.76
  -1 -10   1   20.60    2.87
  -1 -10   1   18.60    2.80
  -1 -10   0    4.58    1.62
  -1 -10   0    3.76    1.36
  -1 -10   0    4.75    1.30
  -1 -10   0    4.77    1.37
  -1 -10   0    4.04    1.64
  -1 -10   0    2.08    1.12
  -1 -10   0    2.44    1.19
  -1 -10   0    3.38    1.51
  -1 -10   0    3.68    1.40
  -1 -10  -1   -1.00    1.53
  -1 -10  -1    0.53    0.80
  -1 -10  -1    0.22    0.53
  -1 -10  -1    1.83    0.98
  -1 -10  -1    0.27    0.76
  -1 -10  -1    0.29    0.71
  -1 -10  -1    0.67    1.03
  -1 -10  -1    1.00    1.13
  -1 -10  -2   35.28    4.02
  -1 -10  -2   36.02    4.08
  -1 -10  -2   35.55    3.65
  -1 -10  -2   43.59    3.85
  -1 -10  -2   39.40    4.14
  -1 -10  -2   40.05    7.24
  -1 -10  -2   38.10    3.68
  -1 -10  -2   40.94    3.73
  -1 -10  -3    2.74    1.33
  -1 -10  -3    0.22    0.78
  -1 -10  -3    3.10    1.53
  -1 -10  -3   -1.03    1.11
  -1 -10  -3    1.05    0.94
  -1 -10  -3    1.95    0.95
  -1 -10  -3    1.52    1.14
  -1 -10  -4   91.53    5.95
  -1 -10  -4   89.54    6.47
   1  10   4   92.63    6.00
  -1 -10  -4   88.95   10.79
  -1 -10  -4   89.66    6.55
  -1 -10  -4   88.93    5.47
   1  10   5   23.92    2.90
  -1 -10  -5   26.60    3.32
  -1 -10  -5   25.75    3.46
  -1 -10  -5   25.25    2.87
  -1 -10  -6   64.19    5.12
  -1 -10  -6   52.50    4.29
  -1 -10  -6   68.31    5.02
   1  10   6   70.88    4.92
  -1 -10  -6   59.82    4.87
   1  10   6   65.86    4.90
   1  10   6   70.14    5.29
  -1 -10  -7   70.33    4.99
  -1 -10  -7   73.68    4.94
  -1 -10  -7   58.91    4.28
  -1 -10  -7   69.53    5.30
   1  10   7   68.30    4.64
   1  10   7   80.56    5.47
   1  10   7   70.41    4.98
  -1 -10  -7   67.28    4.78
  -1 -10  -8   13.68    2.09
   1  10   8    9.29    1.86
   1  10   8   11.82    1.95
  -1 -10  -8   16.69    2.20
  -1 -10  -9    0.16    0.46
  -1 -10  -9    0.39    0.69
   1  10   9    0.94    0.73
   1  10   9   -0.21    0.68
  -1 -10 -10  112.25    5.30
   1  10  10  112.06    5.69
   1  10  10  103.91    5.24
  -1 -10 -11  112.79    4.64
   1  10  11  104.67    4.70
   1  10  11  109.95    4.63
  -1 -11   4  161.49    5.77
  -1 -11   4  170.56    5.83
  -1 -11   3   37.29    2.70
  -1 -11   3   42.32    2.73
  -1 -11   3   41.36    2.81
  -1 -11   3   38.96    2.91
  -1 -11   3   37.48    2.62
  -1 -11   3   39.39    3.00
  -1 -11   2    1.01    0.72
  -1 -11   2    1.70    0.92
  -1 -11   2    0.16    0.47
  -1 -11   2    0.32    0.52
  -1 -11   2    0.51    0.68
  -1 -11   2    0.49    0.56
  -1 -11   1   96.44    5.67
  -1 -11   1  100.27    5.34
  -1 -11   1   92.71    5.00
  -1 -11   1   99.33    5.41
  -1 -11   1   91.20    5.49
  -1 -11   1   91.37    5.11
  -1 -11   0    0.20    0.65
  -1 -11   0    1.06    0.83
  -1 -11   0   -0.24    0.73
  -1 -11   0   -0.49    0.87
  -1 -11   0   -0.28    0.79
  -1 -11   0   -0.27    0.86
  -1 -11   0   -0.41    0.66
  -1 -11  -1    0.67    0.83
  -1 -11  -1    1.41    0.98
  -1 -11  -1    0.56    0.79
  -1 -11  -1    0.29    0.88
  -1 -11  -1    1.69    1.10
  -1 -11  -1    0.51    0.83
  -1 -11  -1    1.76    1.00
  -1 -11  -2  235.97   10.04
  -1 -11  -2  250.49   10.14
  -1 -11  -2  238.83   10.86
  -1 -11  -2  230.28   10.93
  -1 -11  -2  261.09   10.67
  -1 -11  -2  250.61   11.37
  -1 -11  -2  257.44   11.50
  -1 -11  -3   33.27    3.15
  -1 -11  -3   32.23    3.37
  -1 -11  -3   35.32    3.79
  -1 -11  -3   28.80    2.74
  -1 -11  -3   26.13    3.33
   1  11   3   31.27    3.04
   1  11   4   72.41    4.74
  -1 -11  -4   84.00    5.93
  -1 -11  -4   69.06    5.37
  -1 -11  -4   79.23    5.05
  -1 -11  -4   82.75    5.84
  -1 -11  -5    2.62    1.22
   1  11   5    4.59    1.35
  -1 -11  -5    4.22    1.49
  -1 -11  -5    4.34    1.37
  -1 -11  -5    2.51    1.17
  -1 -11  -6    4.43    1.32
   1  11   6    7.68    1.39
   1  11   6    4.75    1.31
  -1 -11  -6    5.61    1.58
  -1 -11  -6    5.50    1.29
  -1 -11  -6    6.18    1.51
  -1 -11  -7   52.09    3.92
   1  11   7   51.45    3.86
   1  11   7   54.98    3.72
  -1 -11  -7   58.71    3.69
  -1 -11  -7   55.74    4.31
  -1 -11  -7   52.31    3.78
  -1 -11  -8   19.74    2.25
   1  11   8   16.34    1.95
   1  11   8   20.02    2.05
  -1 -11  -8   18.48    2.02
  -1 -11  -9    0.41    0.41
  -1 -11  -9    0.39    0.44
  -1 -11 -10   16.27    1.49
   1  11  10   14.47    1.32
  -1 -12   2   18.61    1.49
  -1 -12   2   17.24    1.54
  -1 -12   1   33.78    2.37
  -1 -12   0    8.83    1.53
  -1 -12   0    7.89    1.22
  -1 -12   0    7.86    1.34
  -1 -12   0    7.79    1.31
  -1 -12  -1    0.75    0.64
  -1 -12  -1    0.39    0.67
  -1 -12  -1    0.83    0.54
  -1 -12  -1    0.93    0.70
  -1 -12  -1    1.61    0.89
  -1 -12  -2   21.33    2.53
  -1 -12  -2   17.35    1.73
  -1 -12  -2   21.91    2.44
  -1 -12  -2   23.24    2.57
  -1 -12  -2   21.08    2.36
  -1 -12  -3  416.24   14.79
  -1 -12  -3  426.64   14.72
  -1 -12  -3  433.76   14.20
  -1 -12  -3  399.24   13.77
  -1 -12  -4   64.84    4.39
  -1 -12  -4   69.42    4.65
  -1 -12  -4   68.14    4.73
  -1 -12  -4   71.10    4.74
  -1 -12  -4   67.63    3.83
   1  12   4   70.66    4.34
  -1 -12  -5   38.48    3.05
  -1 -12  -5   44.62    3.45
  -1 -12  -5   38.20    3.44
  -1 -12  -5   37.56    3.34
  -1 -12  -5   43.53    3.52
   1  12   5   38.91    3.03
  -1 -12  -6   11.70    1.74
  -1 -12  -6   12.44    1.71
  -1 -12  -6   12.42    1.73
  -1 -12  -6   12.29    1.77
  -1 -12  -6   13.99    1.70
  -1 -12  -6   14.23    2.00
   1  12   6   13.67    1.62
  -1 -12  -7   39.64    2.93
  -1 -12  -7   42.35    2.68
  -1 -12  -7   42.51    3.12
   1  12   7   33.21    2.29
  -1 -12  -7   40.40    3.02
  -1 -12  -8   47.59    3.02
  -1 -12  -8   48.30    2.83
  -1 -12  -8   54.29    3.10
  -1 -12  -9   69.84    3.21
   1  12   9   68.02    3.28
  -1 -13  -1    3.19    0.61
  -1 -13  -1    2.50    0.58
  -1 -13  -1    2.32    0.53
  -1 -13  -2    0.08    0.27
  -1 -13  -2    0.10    0.38
  -1 -13  -3    1.22    0.61
   1  13   3    0.07    0.25
  -1 -13  -4   28.65    2.26
  -1 -13  -4   32.06    2.32
  -1 -13  -4   31.39    2.26
  -1 -13  -5    1.75    0.60
  -1 -13  -5    1.05    0.50
  -1 -13  -5    1.40    0.48
  -1 -13  -6   17.65    1.35
  -1 -13  -6   20.25    1.70
  -1 -13  -7    2.17    0.48
   2 -13  -4   33.85    1.94
   2 -13  -4   33.71    1.79
   2 -13  -4   31.22    1.88
   2 -13  -3  127.75    4.46
   2 -12  -8   49.08    2.52
   2 -12  -7   99.12    4.21
   2 -12  -7  101.35    4.39
   2 -12  -7  100.25    4.28
   2 -12  -6    3.64    0.91
   2 -12  -6    3.06    0.69
   2 -12  -6    3.72    0.95
   2 -12  -6    4.07    0.89
   2 -12  -6    4.32    0.99
   2 -12  -5    9.57    1.52
   2 -12  -5   13.79    1.82
   2 -12  -5   10.47    1.58
   2 -12  -5   11.24    1.26
   2 -12  -4  103.19    4.84
   2 -12  -4  109.03    5.66
   2 -12  -4  101.31    5.15
   2 -12  -4  112.97    5.72
   2 -12  -4  105.51    5.50
   2 -12  -4  104.29    4.96
   2 -12  -3    0.16    0.60
   2 -12  -3    0.17    0.58
   2 -12  -3    0.95    0.66
   2 -12  -3    0.15    0.53
   2 -12  -3    0.77    0.77
   2 -12  -2    3.88    1.08
   2 -12  -2    2.65    1.01
   2 -12  -2    3.27    0.97
   2 -12  -2    3.24    1.05
   2 -12  -1   23.84    2.18
   2 -12  -1   25.60    2.39
   2 -12  -1   23.96    2.21
   2 -12  -1   24.50    2.27
   2 -12  -1   27.44    2.36
   2 -12   0   46.57    2.96
   2 -12   0   45.13    2.91
   2 -12   0   45.77    3.04
   2 -12   1    5.65    0.86
   2 -12   1    6.39    0.94
   2 -12   1    6.61    0.96
   2 -11 -10   79.18    3.13
   2 -11 -10   79.08    3.36
  -2  11   9    0.91    0.42
   2 -11  -9    2.36    0.67
   2 -11  -9    1.33    0.56
   2 -11  -9    1.54    0.62
   2 -11  -8   65.03    3.69
   2 -11  -8   64.17    3.65
   2 -11  -8   68.01    4.00
  -2  11   8   59.00    3.52
   2 -11  -8   69.59    4.10
   2 -11  -7  161.89    6.68
   2 -11  -7  140.15    6.85
   2 -11  -7  157.27    6.60
   2 -11  -7  143.98    7.26
   2 -11  -7  142.83    7.02
  -2  11   7  148.17    6.52
   2 -11  -6   16.52    2.40
   2 -11  -6   16.27    2.20
   2 -11  -6   13.69    2.18
   2 -11  -6   16.26    2.23
   2 -11  -6   15.34    2.14
   2 -11  -6   12.36    1.76
   2 -11  -6   16.33    2.32
   2 -11  -5   13.40    1.93
   2 -11  -5   14.36    2.29
   2 -11  -5   11.89    1.96
   2 -11  -5   11.88    1.79
   2 -11  -5   14.91    2.29
   2 -11  -5   14.93    1.87
   2 -11  -5   15.33    2.30
   2 -11  -4  106.41    5.81
   2 -11  -4  105.34    6.07
   2 -11  -4  103.09    5.94
   2 -11  -4  115.35    6.82
   2 -11  -4  112.03    6.16
   2 -11  -4  108.22    6.64
   2 -11  -4  113.62    6.85
   2 -11  -4  105.92    6.38
   2 -11  -3  193.62    9.23
   2 -11  -3  185.17    8.75
   2 -11  -3  187.95    9.31
   2 -11  -3  197.47    9.05
   2 -11  -3  189.60    8.68
   2 -11  -3  192.59    9.41
   2 -11  -3  179.34    9.01
   2 -11  -3  184.43    8.73
   2 -11  -2   22.57    2.63
   2 -11  -2   18.06    2.47
   2 -11  -2   19.86    2.63
   2 -11  -2   23.66    2.99
   2 -11  -2   21.39    2.70
   2 -11  -2   23.47    2.91
   2 -11  -2   22.46    2.48
   2 -11  -2   24.34    2.83
   2 -11  -1  170.46    8.63
   2 -11  -1  194.68    8.92
   2 -11  -1  178.79    8.86
   2 -11  -1  186.21    8.86
   2 -11  -1  196.96    8.93
   2 -11  -1  185.44    7.85
   2 -11  -1  188.54    8.38
   2 -11   0   85.73    5.38
   2 -11   0   87.44    4.79
   2 -11   0   86.84    5.27
   2 -11   0   80.84    5.43
   2 -11   0   85.41    5.18
   2 -11   0   89.38    5.48
   2 -11   1   25.11    2.57
   2 -11   1   20.45    2.16
   2 -11   1   23.99    2.63
   2 -11   1   21.79    2.38
   2 -11   1   22.39    2.55
   2 -11   2   31.39    2.56
   2 -11   2   27.76    2.48
   2 -11   2   26.38    2.47
   2 -11   2   28.30    2.50
   2 -11   2   26.02    2.29
   2 -11   3   33.94    2.42
   2 -11   3   32.80    2.26
  -2  10  11   43.23    2.35
  -2  10  11   40.20    2.19
   2 -10 -11   39.10    2.21
  -2  10  10   16.94    1.76
   2 -10 -10   17.61    1.89
  -2  10   9    3.84    1.05
   2 -10  -9    4.33    1.00
   2 -10  -9    2.87    0.95
   2 -10  -8   18.80    2.38
   2 -10  -8   20.90    2.56
  -2  10   8   16.76    2.25
   2 -10  -8   18.52    2.19
   2 -10  -7    4.50    1.19
   2 -10  -7    5.33    1.43
   2 -10  -7    3.73    1.12
   2 -10  -7    4.28    1.45
   2 -10  -7    5.47    1.54
   2 -10  -7    7.02    1.50
   2 -10  -7    6.95    1.69
   2 -10  -6   13.59    1.93
   2 -10  -6   11.84    2.20
   2 -10  -6   14.44    2.54
   2 -10  -6   12.89    2.18
   2 -10  -6   11.00    2.06
   2 -10  -6   14.04    2.36
   2 -10  -5    1.33    0.79
   2 -10  -5   -0.92    1.04
   2 -10  -5    1.67    0.89
   2 -10  -5    0.24    0.68
   2 -10  -5    1.56    1.26
   2 -10  -5   -0.32    0.90
   2 -10  -4   57.45    4.77
   2 -10  -4   55.59    5.02
   2 -10  -4   44.31    4.61
   2 -10  -4   58.74    5.18
   2 -10  -4   58.97    4.30
   2 -10  -4   54.91    4.30
   2 -10  -4   54.79    5.04
   2 -10  -4   65.77    5.00
   2 -10  -4   59.84    4.74
   2 -10  -3   -0.34    0.90
   2 -10  -3    0.69    0.83
   2 -10  -3    0.47    0.75
   2 -10  -3    0.56    0.91
   2 -10  -3   -0.59    0.96
   2 -10  -3   -0.34    0.91
   2 -10  -3    0.63    1.01
   2 -10  -3    0.31    0.94
   2 -10  -3    0.42    0.59
   2 -10  -2   10.95    2.25
   2 -10  -2   17.01    2.70
   2 -10  -2   16.25    2.17
   2 -10  -2   15.20    2.67
   2 -10  -2   15.28    2.50
   2 -10  -2   15.06    2.43
   2 -10  -2   12.71    2.28
   2 -10  -1  848.55   26.56
   2 -10  -1  869.41   27.69
   2 -10  -1  868.54   27.32
   2 -10  -1  820.97   27.62
   2 -10  -1  840.33   27.80
   2 -10  -1  858.72   27.18
   2 -10  -1  845.02   26.13
   2 -10  -1  880.23   27.34
   2 -10  -1  868.89   25.79
   2 -10  -1  859.91   27.93
   2 -10  -1  854.01   26.98
   2 -10   0   20.84    2.90
   2 -10   0   14.43    2.17
   2 -10   0   21.43    3.05
   2 -10   0   20.22    2.86
   2 -10   0   17.25    2.73
   2 -10   0   16.75    2.78
   2 -10   0   20.94    2.68
   2 -10   0   17.97    2.79
   2 -10   0   17.72    2.24
   2 -10   0   18.72    2.62
   2 -10   0   19.65    2.77
   2 -10   1  162.25    8.10
   2 -10   1  154.62    6.86
   2 -10   1  156.06    8.54
   2 -10   1  157.00    8.49
   2 -10   1  160.63    8.25
   2 -10   1  153.57    7.86
   2 -10   1  154.33    8.11
   2 -10   1  142.15    7.79
   2 -10   1  151.01    7.63
   2 -10   2   83.03    5.62
   2 -10   2   86.63    5.55
   2 -10   2   84.00    5.54
   2 -10   2   81.85    5.15
   2 -10   3  388.07   14.14
   2 -10   3  409.37   13.98
   2 -10   3  390.08   13.58
   2 -10   3  403.22   14.27
   2 -10   3  404.84   13.77
   2 -10   4  279.73   10.09
   2 -10   4  270.79    9.95
   2 -10   4  274.51   10.22
   2 -10   4  278.95   10.02
   2 -10   4  281.62    9.85
   2 -10   5    1.34    0.52
   2 -10   5    1.02    0.56
   2 -10   5    0.81    0.49
  -2   9  12    7.36    0.85
   2  -9 -11    4.33    0.93
  -2   9  11    4.87    0.84
  -2   9  11    3.56    0.89
   2  -9 -10   12.42    1.85
  -2   9  10   12.64    1.62
  -2   9  10   13.56    1.94
  -2   9   9    8.05    1.67
   2  -9  -9    5.10    1.25
   2  -9  -9    6.19    1.59
  -2   9   9    9.85    1.61
  -2   9   8   -0.20    0.66
   2  -9  -8    0.27    0.71
  -2   9   8    1.37    0.93
   2  -9  -8    0.54    0.93
   2  -9  -8    0.23    0.70
   2  -9  -8   -0.25    0.66
   2  -9  -7  399.90   13.30
   2  -9  -7  392.12   15.01
   2  -9  -7  364.93   13.92
   2  -9  -7  376.39   14.59
   2  -9  -7  375.40   14.11
   2  -9  -7  368.62   15.13
   2  -9  -6   97.87    6.35
   2  -9  -6   94.66    6.75
   2  -9  -6   86.97    6.23
   2  -9  -6   88.97   10.09
   2  -9  -6   94.08    6.41
   2  -9  -6   93.64    6.23
   2  -9  -6   93.05    5.48
  -2   9   6   90.47    9.03
  -2   9   6   91.12    9.12
   2  -9  -5  152.24    8.62
   2  -9  -5  164.30    9.27
   2  -9  -5  147.50    8.55
   2  -9  -5  136.32   13.41
   2  -9  -5  162.87    8.87
   2  -9  -5  145.36    7.74
  -2   9   5  143.25   11.22
  -2   9   5  130.16   10.82
   2  -9  -5  149.42    7.48
   2  -9  -4    0.35    0.99
   2  -9  -4    1.02    0.97
   2  -9  -4    1.04    1.94
   2  -9  -4   -0.47    0.99
   2  -9  -4    0.33    0.71
   2  -9  -4   -0.36    1.03
   2  -9  -4    1.20    1.02
   2  -9  -4    0.89    0.84
   2  -9  -4    2.07    1.29
   2  -9  -3    4.63    1.68
   2  -9  -3    2.86    1.34
   2  -9  -3    2.39    1.06
   2  -9  -3    3.27    1.32
   2  -9  -3    2.76    1.12
   2  -9  -3    5.06    1.64
   2  -9  -3    2.62    1.27
   2  -9  -3    2.84    1.27
   2  -9  -3    1.82    1.18
   2  -9  -3    1.84    1.43
   2  -9  -3    1.07    1.63
   2  -9  -2   60.74    5.32
   2  -9  -2   58.37    5.11
   2  -9  -2   57.49    4.30
   2  -9  -2   68.39    4.88
   2  -9  -2   57.50    5.02
   2  -9  -2   59.91    5.23
   2  -9  -2   61.52    5.00
   2  -9  -2   61.66    5.39
   2  -9  -2   60.57    5.17
   2  -9  -2   61.84    5.27
   2  -9  -1  339.50   14.61
   2  -9  -1  308.14   12.96
   2  -9  -1  336.67   13.45
   2  -9  -1  311.08   14.06
   2  -9  -1  307.58   13.58
   2  -9  -1  324.75   11.91
   2  -9  -1  331.18   13.61
   2  -9  -1  336.58   14.00
   2  -9  -1  323.85   13.89
   2  -9  -1  292.58   21.10
   2  -9  -1  341.10   12.70
   2  -9  -1  330.08   14.25
   2  -9  -1  328.51   14.42
   2  -9  -1  342.09   14.48
   2  -9  -1  309.75   13.67
   2  -9   0  245.96   11.18
   2  -9   0  234.76   11.23
   2  -9   0  235.51   11.60
   2  -9   0  237.58   10.94
   2  -9   0  244.15   10.94
   2  -9   0  242.26    9.25
   2  -9   0  241.25   11.50
   2  -9   0  249.10   11.20
   2  -9   0  255.21   11.55
   2  -9   0  256.04   12.11
   2  -9   0  251.58   11.87
   2  -9   0  248.47   11.70
   2  -9   0  260.34   10.34
   2  -9   0  253.83    9.86
   2  -9   0  236.81   18.31
   2  -9   1    2.86    1.24
   2  -9   1    3.85    1.22
   2  -9   1    4.55    1.47
   2  -9   1    3.94    1.59
   2  -9   1    2.48    1.43
   2  -9   1    3.14    1.27
   2  -9   1    2.66    1.08
   2  -9   1    4.80    1.47
   2  -9   1    5.11    1.25
   2  -9   1    3.83    2.31
   2  -9   1    4.33    1.43
   2  -9   2  155.51    8.14
   2  -9   2  150.84    7.24
   2  -9   2  161.43    9.00
   2  -9   2  153.24    8.50
   2  -9   2  159.68    9.00
   2  -9   2  168.48    8.28
   2  -9   2  153.61    8.81
   2  -9   2  172.95    8.68
   2  -9   2  163.90    8.88
   2  -9   2  166.98    7.90
   2  -9   3  293.26   12.63
   2  -9   3  291.77   12.22
   2  -9   3  282.63   12.16
   2  -9   3  275.16   12.29
   2  -9   3  296.51   11.27
   2  -9   3  275.42   11.88
   2  -9   3  287.45   10.75
   2  -9   4    5.06    1.20
   2  -9   4    4.68    1.49
   2  -9   4    6.59    1.62
   2  -9   4    5.66    1.47
   2  -9   4    6.26    1.60
   2  -9   4    5.32    1.45
   2  -9   4    2.97    1.08
   2  -9   4    5.77    1.29
   2  -9   5    1.72    0.77
   2  -9   5    1.00    0.75
   2  -9   5    1.43    0.76
   2  -9   5    1.38    0.77
   2  -9   6   92.10    4.58
   2  -9   6   91.05    4.61
   2  -9   6   95.70    4.51
   2  -9   6   90.76    4.43
  -2   8  12   12.23    1.44
   2  -8 -12   10.36    1.13
  -2   8  12   13.02    1.37
  -2   8  11   66.67    4.35
   2  -8 -11   73.16    4.23
  -2   8  11   69.46    4.14
  -2   8  10   99.15    6.04
  -2   8  10  103.72    5.74
   2  -8 -10  102.38    5.85
  -2   8   9  203.49    9.81
   2  -8  -9  215.18    9.73
   2  -8  -9  200.06    8.72
  -2   8   9  208.00    9.26
   2  -8  -8   21.09    2.90
  -2   8   8   18.62    2.50
   2  -8  -8   24.92    2.73
   2  -8  -8   24.89    3.07
  -2   8   7  201.97   14.34
  -2   8   7  178.75   13.64
  -2   8   7  176.24    8.62
   2  -8  -7  195.04    9.03
   2  -8  -7  178.47    9.57
   2  -8  -7  186.02    8.77
   2  -8  -7  191.29    9.62
   2  -8  -7  188.56    8.02
   2  -8  -7  201.01    9.40
   2  -8  -7  212.81   14.70
   2  -8  -6   44.51    6.33
   2  -8  -6   46.02    4.35
   2  -8  -6   41.75    6.79
   2  -8  -6   53.96    4.66
   2  -8  -6   53.25    4.52
   2  -8  -6   56.53    4.98
   2  -8  -6   43.16    4.08
  -2   8   6   55.04    7.08
  -2   8   6   57.96    7.21
   2  -8  -6   45.25    3.65
   2  -8  -5  616.07   21.22
   2  -8  -5  637.76   21.72
   2  -8  -5  590.55   29.67
   2  -8  -5  607.84   21.29
   2  -8  -5  607.10   21.22
   2  -8  -5  603.43   21.80
   2  -8  -5  610.57   21.25
   2  -8  -5  601.33   20.13
  -2   8   5  638.53   27.53
  -2   8   5  631.21   27.03
   2  -8  -5  635.09   19.80
   2  -8  -4   21.27    3.11
   2  -8  -4   26.69    5.75
   2  -8  -4   21.20    3.01
   2  -8  -4   23.12    3.24
   2  -8  -4   21.75    3.07
   2  -8  -4   22.34    3.11
   2  -8  -4   20.90    2.86
   2  -8  -4   28.87    3.26
   2  -8  -4   21.97    2.56
  -2   8   4   18.56    3.80
  -2   8   4   30.50    4.77
   2  -8  -3  283.71   12.76
   2  -8  -3  268.37   19.10
   2  -8  -3  276.56   12.32
   2  -8  -3  265.82   11.94
   2  -8  -3  275.76   12.09
   2  -8  -3  273.04   12.39
   2  -8  -3  268.26   11.95
   2  -8  -3  286.62   11.14
  -2   8   3  281.25   14.92
  -2   8   3  279.67   14.86
   2  -8  -3  273.34   12.51
   2  -8  -3  290.09   12.80
   2  -8  -3  272.48   11.95
   2  -8  -2   59.67    4.58
   2  -8  -2   69.07    5.47
   2  -8  -2   65.06    4.64
   2  -8  -2   51.63    4.65
   2  -8  -2   59.05    4.89
   2  -8  -2   58.62    4.82
   2  -8  -2   64.16    5.25
   2  -8  -2   56.02    4.86
   2  -8  -2   60.46    5.13
   2  -8  -2   60.78    4.97
   2  -8  -1  132.18    6.78
   2  -8  -1  122.01   12.57
   2  -8  -1  126.61    7.30
   2  -8  -1  113.02    7.01
   2  -8  -1  132.50    7.76
   2  -8  -1  132.61    8.04
   2  -8  -1  124.82    6.56
   2  -8  -1  115.67    7.25
   2  -8  -1  119.89    7.40
   2  -8  -1  125.58    7.23
   2  -8  -1  133.75    8.07
   2  -8  -1  113.91    7.00
   2  -8  -1  131.32    7.77
   2  -8  -1  133.20    7.94
   2  -8  -1  130.27    7.95
   2  -8  -1  128.24    7.66
   2  -8  -1  123.63    7.73
   2  -8   0   21.08    3.09
   2  -8   0   23.48    3.25
   2  -8   0   23.47    3.24
   2  -8   0   17.00    2.58
   2  -8   0   20.09    2.90
   2  -8   0   23.08    3.05
   2  -8   0   23.20    3.18
   2  -8   0   20.00    2.80
   2  -8   0   24.50    3.06
   2  -8   0   21.14    2.41
   2  -8   0   27.21    2.62
   2  -8   0   18.79    4.92
   2  -8   0   23.21    2.66
   2  -8   0   23.06    3.07
   2  -8   0   22.42    2.59
   2  -8   1   59.80    4.88
   2  -8   1   57.82    5.25
   2  -8   1   59.01    5.07
   2  -8   1   60.51    5.10
   2  -8   1   60.69    5.22
   2  -8   1   63.51    4.64
   2  -8   1   60.13    5.09
   2  -8   1   53.71    4.40
   2  -8   1   54.25    4.45
   2  -8   1   61.02    3.90
   2  -8   1   58.68    4.12
   2  -8   1   42.33    7.25
   2  -8   1   57.81    4.36
   2  -8   1   52.56    4.54
   2  -8   1   56.68    4.07
   2  -8   2  250.44   11.34
   2  -8   2  254.98   12.18
   2  -8   2  255.56   12.11
   2  -8   2  249.73   11.26
   2  -8   2  266.73   10.83
   2  -8   2  265.36   12.37
   2  -8   2  267.44   12.15
   2  -8   2  246.83   11.28
   2  -8   2  246.34   10.62
   2  -8   2  267.02    9.95
   2  -8   2  249.62   10.40
   2  -8   2  245.52    9.06
   2  -8   2  238.41   11.76
   2  -8   2  263.03   10.80
   2  -8   2  262.42   10.37
   2  -8   2  219.75   16.53
   2  -8   3    5.38    1.39
   2  -8   3    4.90    1.62
   2  -8   3    3.21    1.22
   2  -8   3    5.96    1.48
   2  -8   3    4.73    1.67
   2  -8   3    3.21    1.49
   2  -8   3    6.69    1.82
   2  -8   3    4.14    1.29
   2  -8   3    3.64    1.43
   2  -8   3    4.83    1.62
   2  -8   3    2.97    1.29
   2  -8   4   27.62    2.85
   2  -8   4   19.79    2.88
   2  -8   4   28.94    2.95
   2  -8   4   24.79    3.30
   2  -8   4   26.94    3.15
   2  -8   4   27.17    2.97
   2  -8   4   25.08    3.06
   2  -8   4   30.50    3.58
   2  -8   4   24.71    3.23
   2  -8   5   43.89    3.47
   2  -8   5   45.18    4.10
   2  -8   5   42.68    3.34
   2  -8   5   30.20    3.57
   2  -8   5   44.48    4.14
   2  -8   5   38.38    3.32
   2  -8   5   35.19    3.56
   2  -8   5   43.50    3.99
   2  -8   6   11.24    1.84
   2  -8   6   11.43    1.98
   2  -8   6   10.71    1.89
   2  -8   6   12.90    1.98
   2  -8   6   12.77    1.71
   2  -8   7   20.10    1.83
   2  -8   7   19.23    1.99
   2  -8   7   16.86    1.84
   2  -8   7   19.43    2.00
   2  -8   7   19.55    2.11
   2  -8   7   18.76    1.81
   2  -8   8   61.40    2.55
  -2   7  13   12.34    1.15
  -2   7  13   10.18    1.03
   2  -7 -12    0.61    0.66
  -2   7  12    1.20    0.68
  -2   7  12    0.48    0.60
   2  -7 -12    0.45    0.47
   2  -7 -11   44.47    3.62
  -2   7  11   50.57    3.80
  -2   7  11   38.44    3.55
   2  -7 -11   49.41    3.57
   2  -7 -10   53.91    4.34
  -2   7  10   55.41    4.39
  -2   7  10   58.73    4.77
   2  -7 -10   56.67    4.35
   2  -7  -9    1.61    0.96
  -2   7   9    1.65    0.99
  -2   7   9    1.89    1.02
   2  -7  -9    2.16    1.17
   2  -7  -8   48.52    4.33
  -2   7   8   39.15    3.86
   2  -7  -8   46.63    4.14
  -2   7   8   44.17    4.39
   2  -7  -8   43.28    3.99
   2  -7  -7  217.72    8.47
  -2   7   7  223.82    9.93
   2  -7  -7  208.64   10.19
   2  -7  -7  214.83    9.69
   2  -7  -7  214.64   10.16
  -2   7   7  222.11   15.25
  -2   7   7  217.26   14.91
   2  -7  -7  218.36    9.64
   2  -7  -6    2.08    0.97
   2  -7  -6    1.84    1.05
   2  -7  -6    0.55    0.73
   2  -7  -6    0.75    1.15
  -2   7   6    0.95    0.72
  -2   7   6    2.05    1.47
  -2   7   6    2.73    1.80
   2  -7  -6    0.76    0.67
   2  -7  -6    2.03    0.84
   2  -7  -5   52.76    4.34
   2  -7  -5   43.94    4.12
   2  -7  -5   46.20    4.09
   2  -7  -5   47.82    6.92
   2  -7  -5   49.00    3.65
   2  -7  -5   44.81    4.10
   2  -7  -5   44.27    4.27
   2  -7  -5   50.64    6.31
  -2   7   5   56.42    6.65
  -2   7   5   57.08    6.69
   2  -7  -4  680.20   22.10
   2  -7  -4  700.71   22.85
   2  -7  -4  698.17   22.37
  -2   7   4  720.53   27.86
  -2   7   4  728.81   28.01
   2  -7  -4  679.55   22.71
   2  -7  -4  710.88   23.31
   2  -7  -4  694.41   21.32
   2  -7  -4  675.17   30.89
   2  -7  -4  695.57   26.84
   2  -7  -4  690.55   22.94
   2  -7  -4  721.57   22.66
   2  -7  -3  394.64   15.41
   2  -7  -3  409.40   15.13
  -2   7   3  418.88   18.84
  -2   7   3  434.42   18.98
   2  -7  -3  424.35   15.87
   2  -7  -3  432.47   23.19
   2  -7  -3  405.91   15.16
   2  -7  -3  415.60   15.25
   2  -7  -3  417.58   15.29
   2  -7  -3  409.27   15.56
   2  -7  -3  432.64   14.33
   2  -7  -2  112.81    6.30
   2  -7  -2  101.57    6.52
   2  -7  -2  102.91    6.49
   2  -7  -2  102.98    6.02
   2  -7  -2   96.87    6.13
  -2   7   2  107.70    7.87
  -2   7   2   94.24    7.41
   2  -7  -2  113.69   11.04
   2  -7  -2  114.74    5.86
   2  -7  -2  107.28    6.69
   2  -7  -2  105.43    6.43
   2  -7  -2  120.08    6.88
   2  -7  -2   98.69    6.24
   2  -7  -2  100.15    6.47
   2  -7  -1  452.41   16.75
   2  -7  -1  460.39   16.90
   2  -7  -1  471.27   16.98
   2  -7  -1  465.43   15.30
   2  -7  -1  422.07   23.62
   2  -7  -1  468.07   16.18
   2  -7  -1  450.93   15.03
   2  -7  -1  456.42   16.28
   2  -7  -1  479.42   14.22
   2  -7  -1  464.92   16.44
   2  -7  -1  458.70   16.87
   2  -7  -1  452.46   16.56
   2  -7  -1  460.65   15.59
   2  -7  -1  450.49   16.39
   2  -7  -1  455.13   16.94
   2  -7  -1  460.80   16.27
   2  -7  -1  439.15   16.45
   2  -7   0    4.17    1.32
   2  -7   0    0.29    0.62
   2  -7   0    2.49    0.90
   2  -7   0    0.35    0.46
   2  -7   0    0.83    0.73
   2  -7   0   -0.86    0.92
   2  -7   0    0.34    0.58
   2  -7   0    2.00    0.90
   2  -7   0    0.39    0.60
   2  -7   0    0.56    0.80
   2  -7   0    0.84    0.85
   2  -7   0    1.71    0.86
   2  -7   0   -0.29    0.54
   2  -7   0    1.58    0.90
   2  -7   0    0.89    0.58
   2  -7   0    0.30    0.64
   2  -7   0   -0.25    0.61
   2  -7   0    0.26    0.63
   2  -7   0    0.40    0.48
   2  -7   1  174.82    9.25
   2  -7   1  190.88    9.28
   2  -7   1  176.42    9.16
   2  -7   1  177.45    7.75
   2  -7   1  197.11   15.01
   2  -7   1  173.16    7.70
   2  -7   1  172.54    7.51
   2  -7   1  182.98    9.23
   2  -7   1  178.86    8.74
   2  -7   1  177.81    8.05
   2  -7   1  177.22    9.22
   2  -7   1  193.97    7.58
   2  -7   1  180.36    8.28
   2  -7   1  175.67    9.14
   2  -7   1  168.25    8.46
   2  -7   1  186.43    9.20
   2  -7   1  174.67    8.39
   2  -7   1  181.73    7.75
   2  -7   1  172.10    6.80
   2  -7   1  173.35    8.52
   2  -7   1  169.17    9.01
   2  -7   1  178.01    8.76
   2  -7   2    0.33    0.71
   2  -7   2    0.28    0.68
   2  -7   2    0.32    0.70
   2  -7   2    0.74    0.58
   2  -7   2    1.34    0.85
   2  -7   2    0.56    0.67
   2  -7   2    0.31    0.75
   2  -7   2    2.59    1.21
   2  -7   2   -0.24    0.67
   2  -7   2    1.00    0.95
   2  -7   2   -0.28    0.80
   2  -7   2    0.25    0.61
   2  -7   2    0.88    0.73
   2  -7   2    1.43    0.93
   2  -7   2    0.17    0.48
   2  -7   2    2.09    1.01
   2  -7   2    1.00    0.81
   2  -7   2    0.84    1.28
   2  -7   2    0.31    0.90
   2  -7   2    0.23    0.60
   2  -7   3  136.42    5.90
   2  -7   3  133.34    7.94
   2  -7   3  129.95    5.73
   2  -7   3  138.60    7.23
   2  -7   3  134.67    7.14
   2  -7   3  131.27    7.22
   2  -7   3  137.24    6.18
   2  -7   3  137.04    8.29
   2  -7   3  140.85    8.24
   2  -7   3  131.25    8.01
   2  -7   3  138.92    7.36
   2  -7   3  123.53   11.12
   2  -7   3  131.80    6.90
   2  -7   3  147.04    8.58
   2  -7   3  149.01    8.68
   2  -7   3  140.07    7.32
   2  -7   3  143.19    6.80
   2  -7   3  133.09    8.00
   2  -7   3  134.91    7.72
   2  -7   3  140.09    6.11
   2  -7   3  128.75    6.56
   2  -7   3  141.98    6.30
   2  -7   4   32.92    2.83
   2  -7   4   30.68    3.50
   2  -7   4   28.13    2.63
   2  -7   4   28.54    2.48
   2  -7   4   32.32    3.34
   2  -7   4   26.06    2.68
   2  -7   4   36.05    3.51
   2  -7   4   36.49    4.13
   2  -7   4   33.19    3.63
   2  -7   4   29.43    3.67
   2  -7   4   38.81    4.09
   2  -7   4   29.85    3.11
   2  -7   4   34.32    3.04
   2  -7   4   33.86    3.66
   2  -7   4   35.44    3.89
   2  -7   5   71.30    4.28
   2  -7   5   62.21    5.18
   2  -7   5   64.40    4.64
   2  -7   5   61.97    5.40
   2  -7   5   63.21    4.51
   2  -7   5   69.23    5.64
   2  -7   5   64.07    4.79
   2  -7   5   61.81    3.79
   2  -7   5   63.08    5.14
   2  -7   5   59.69    5.12
   2  -7   6   89.63    5.91
   2  -7   6   87.26    5.27
   2  -7   6   77.94    5.88
   2  -7   6   86.04    5.04
   2  -7   6   90.84    6.28
   2  -7   6   80.57    5.20
   2  -7   6   85.28    4.45
   2  -7   6   82.61    5.46
   2  -7   6   86.64    5.88
   2  -7   7    6.63    1.42
   2  -7   7    5.58    1.27
   2  -7   7    6.93    1.49
   2  -7   7    6.21    1.31
   2  -7   7    4.14    0.99
   2  -7   7    7.42    1.59
   2  -7   8  241.79    8.48
   2  -7   9   24.58    1.63
  -2   6  13  241.49    8.08
   2  -6 -13  240.76    8.19
  -2   6  12   15.19    2.00
   2  -6 -12   16.08    2.08
   2  -6 -12   17.98    2.00
  -2   6  12   16.23    2.04
   2  -6 -12   15.90    1.65
  -2   6  11   63.17    4.80
  -2   6  11   61.38    4.42
   2  -6 -11   68.90    4.89
  -2   6  11   64.04    4.68
   2  -6 -11   66.77    4.29
  -2   6  10    2.14    1.14
   2  -6 -10    1.14    0.87
  -2   6  10    3.09    1.21
   2  -6 -10    2.15    1.00
   2  -6  -9   30.87    3.30
  -2   6   9   30.61    5.38
  -2   6   9   17.92    4.31
  -2   6   9   25.15    3.35
  -2   6   9   24.16    3.10
   2  -6  -9   28.72    3.34
   2  -6  -8  160.29    8.07
   2  -6  -8  155.00    8.15
  -2   6   8  154.99   12.43
  -2   6   8  177.25   13.21
  -2   6   8  165.08    9.01
  -2   6   8  166.35    8.57
   2  -6  -8  159.65    8.37
  -2   6   7   52.96    4.34
   2  -6  -7   59.77    4.61
   2  -6  -7   47.59    4.11
   2  -6  -7   62.96    4.81
   2  -6  -6    0.23    0.55
   2  -6  -6    1.35    0.82
  -2   6   6    0.62    0.95
  -2   6   6    1.25    1.17
   2  -6  -6    1.27    1.18
  -2   6   6    0.69    0.66
   2  -6  -6    2.17    0.88
   2  -6  -6    1.21    0.86
   2  -6  -5  198.08   13.52
   2  -6  -5  199.55    7.98
   2  -6  -5  194.88    9.28
  -2   6   5  185.57   12.31
  -2   6   5  223.39   13.38
   2  -6  -5  197.66    8.86
  -2   6   4   42.44    5.23
  -2   6   4   45.98    5.43
   2  -6  -4   35.90    5.61
   2  -6  -4   42.23    3.16
   2  -6  -3   34.68    4.16
   2  -6  -3   29.61    2.65
  -2   6   3   31.77    4.24
  -2   6   3   33.99    4.40
   2  -6  -3   26.56    4.93
   2  -6  -2  329.74   13.69
   2  -6  -2  342.35   16.81
   2  -6  -2  341.20   19.01
  -2   6   2  348.95   15.16
  -2   6   2  351.11   15.25
   2  -6  -2  332.40   11.69
  -2   6   1  482.92   18.03
  -2   6   1  491.16   18.17
   2  -6   0 1118.35   41.11
   2  -6   0 1114.32   30.92
   2  -6   1   88.23    4.76
   2  -6   1   90.73    5.84
   2  -6   1   99.51    4.93
   2  -6   1   92.20    5.88
   2  -6   1   86.15    5.07
   2  -6   1   92.34    9.20
   2  -6   2  157.46    8.33
   2  -6   2  153.86    6.68
   2  -6   2  162.43    8.49
   2  -6   2  156.93    7.44
   2  -6   2  146.95    8.09
   2  -6   2  147.91   11.97
   2  -6   2  156.81    7.11
   2  -6   2  162.11    6.44
   2  -6   2  160.44    6.45
   2  -6   2  156.50    7.55
   2  -6   2  149.42    8.13
   2  -6   2  165.81    8.39
   2  -6   2  154.52    7.75
   2  -6   2  155.21    8.14
   2  -6   2  152.37    6.86
   2  -6   2  151.69    8.05
   2  -6   2  145.93    7.63
   2  -6   2  159.77    6.85
   2  -6   2  149.67    7.17
   2  -6   2  176.97    6.99
   2  -6   3    1.56    1.11
   2  -6   3    3.16    1.02
   2  -6   3    1.37    1.47
   2  -6   3    0.63    1.08
   2  -6   3    0.69    0.71
   2  -6   3    0.46    0.70
   2  -6   3    1.37    0.83
   2  -6   3    1.76    0.67
   2  -6   3    1.21    0.67
   2  -6   3    0.62    0.59
   2  -6   3    1.94    0.72
   2  -6   3    0.91    0.63
   2  -6   3    0.19    0.64
   2  -6   3    3.82    1.31
   2  -6   3    0.58    0.70
   2  -6   3    1.56    0.90
   2  -6   3    0.57    0.76
   2  -6   3    0.90    0.86
   2  -6   3    0.88    0.57
   2  -6   3    2.91    1.26
   2  -6   3    2.97    0.98
   2  -6   3    4.23    0.99
   2  -6   3    0.26    0.76
   2  -6   4   18.86    2.68
   2  -6   4   17.83    2.81
   2  -6   4   16.96    2.45
   2  -6   4   18.94    2.13
   2  -6   4   18.12    2.01
   2  -6   4   17.09    2.81
   2  -6   4   16.69    2.41
   2  -6   4   20.47    3.08
   2  -6   4   17.48    2.12
   2  -6   4   19.42    2.02
   2  -6   4   19.71    2.82
   2  -6   4   18.73    2.50
   2  -6   4   15.04    1.83
   2  -6   4   18.47    2.29
   2  -6   4   14.43    2.48
   2  -6   4   21.41    2.82
   2  -6   4   16.78    2.65
   2  -6   4   18.83    2.27
   2  -6   4   13.03    2.07
   2  -6   5  282.20   12.50
   2  -6   5  258.27   11.27
   2  -6   5  272.60   12.14
   2  -6   5  266.91   11.53
   2  -6   5  284.10   10.51
   2  -6   5  277.00   10.62
   2  -6   5  271.83   12.30
   2  -6   5  289.12   12.28
   2  -6   5  270.70   12.75
   2  -6   5  286.14   10.50
   2  -6   5  283.19   12.88
   2  -6   5  289.55   11.55
   2  -6   5  270.61   11.68
   2  -6   5  271.84   10.08
   2  -6   5  295.63   11.63
   2  -6   6  135.38    7.19
   2  -6   6  126.36    6.72
   2  -6   6  131.33    6.18
   2  -6   6  130.22    7.03
   2  -6   6  135.17    6.33
   2  -6   6  147.25    8.16
   2  -6   6  122.56    7.10
   2  -6   6  115.73    7.10
   2  -6   6  130.79    7.82
   2  -6   6  128.82    7.91
   2  -6   6  136.75    7.13
   2  -6   6  129.78    8.02
   2  -6   7  106.57    7.00
   2  -6   7  100.81    6.51
   2  -6   7  120.81    6.09
   2  -6   7  100.88    5.92
   2  -6   7   98.63    6.38
   2  -6   7  112.53    5.48
   2  -6   7  122.23    6.38
   2  -6   7  108.39    6.60
   2  -6   8   66.41    4.53
   2  -6   8   78.11    5.25
   2  -6   8   69.68    3.93
   2  -6   8   72.27    4.66
   2  -6   8   71.44    4.34
   2  -6   9    2.11    0.72
   2  -6   9    1.68    0.46
   2  -6   9    1.47    0.68
   2  -6   9    2.59    0.78
  -2   5  13    2.94    0.78
   2  -5 -13    3.50    0.90
   2  -5 -13    2.44    0.71
   2  -5 -12    4.92    0.94
  -2   5  12    4.80    1.21
  -2   5  11    7.31    1.55
  -2   5  11    6.26    1.59
  -2   5  11    7.85    1.75
   2  -5 -11    6.96    1.37
   2  -5 -10  221.95    9.49
  -2   5  10  224.79   10.46
   2  -5 -10  199.67   10.08
  -2   5  10  213.43   10.48
   2  -5  -9    2.13    1.04
  -2   5   9    1.86    1.34
  -2   5   9    2.14    1.54
  -2   5   9    4.99    2.17
   2  -5  -9    1.96    0.79
  -2   5   9    2.12    1.04
  -2   5   9    1.64    1.06
   2  -5  -8   75.11    5.43
  -2   5   8   87.20    8.83
  -2   5   8   80.38    8.58
  -2   5   8   68.07    7.38
  -2   5   8   73.91    5.47
  -2   5   8   76.55    5.77
  -2   5   7  111.66    9.72
  -2   5   7  118.14    9.97
  -2   5   7  103.95    6.38
   2  -5  -7  120.59    6.74
   2  -5  -7  128.39    6.70
   2  -5  -6  108.56    8.70
   2  -5  -6  111.23    5.17
   2  -5  -6  121.21    6.23
   2  -5  -5  301.74   11.19
  -2   5   5  316.64   15.67
  -2   5   5  342.11   16.16
   2  -5  -5  290.74   10.19
   2  -5  -5  308.23   16.08
  -2   5   4  839.30   28.31
  -2   5   4  849.63   28.25
   2  -5  -4  749.22   29.36
   2  -5  -4  761.48   22.08
   2  -5  -4  737.53   27.16
   2  -5  -3   39.58    2.92
  -2   5   3   38.39    4.36
  -2   5   3   29.67    3.85
   2  -5  -3   36.92    5.11
   2  -5  -3   30.97    2.52
   2  -5  -3   30.21    4.20
   2  -5  -2  209.51    8.03
   2  -5  -2  242.67   10.39
  -2   5   2  230.28   11.11
  -2   5   2  217.25   10.82
   2  -5  -2  223.79   13.34
   2  -5  -2  214.52    8.17
   2  -5  -2  203.30   11.74
  -2   5   1  236.69   10.77
  -2   5   1  235.70   10.60
   2  -5  -1  214.18    8.84
   2  -5   0  451.93   20.63
  -2   5   0  439.35   15.41
  -2   5   0  477.45   15.64
   2  -5   0  416.15   18.29
   2  -5   0  425.47   13.75
   2  -5   1  104.41    4.99
   2  -5   1  109.07    7.95
   2  -5   1  112.89    9.32
   2  -5   2   16.07    1.75
   2  -5   2   14.02    3.30
   2  -5   3   14.80    2.26
   2  -5   3    9.38    1.70
   2  -5   3   12.01    1.65
   2  -5   3   13.53    1.52
   2  -5   3   11.38    1.60
   2  -5   3   11.46    2.91
   2  -5   3   12.46    1.64
   2  -5   3   11.35    2.04
   2  -5   3   13.37    2.18
   2  -5   3   15.83    2.08
   2  -5   4 2108.81   57.54
   2  -5   4 2117.66   58.15
   2  -5   4 2197.93   56.48
   2  -5   4 2093.93   57.16
   2  -5   4 2146.72   55.65
   2  -5   4 2114.05   55.70
   2  -5   4 2125.15   55.46
   2  -5   4 2167.40   57.95
   2  -5   4 2091.41   58.55
   2  -5   4 2164.66   56.19
   2  -5   4 2178.69   58.33
   2  -5   4 2187.26   55.92
   2  -5   4 2231.19   57.53
   2  -5   4 2122.99   58.71
   2  -5   4 2082.48   57.82
   2  -5   4 2152.99   56.37
   2  -5   4 2082.27   55.45
   2  -5   4 2166.33   58.35
   2  -5   4 2113.67   56.93
   2  -5   4 2173.99   58.82
   2  -5   5  103.23    6.51
   2  -5   5  101.28    5.86
   2  -5   5   98.95    6.21
   2  -5   5  103.04    5.37
   2  -5   5  116.76    5.32
   2  -5   5  105.34    6.61
   2  -5   5  113.81    5.77
   2  -5   5  102.67    6.62
   2  -5   5   97.92    6.73
   2  -5   5  115.65    6.45
   2  -5   5  104.11    5.38
   2  -5   5  101.65    5.26
   2  -5   5  104.00    5.29
   2  -5   5  102.06    6.35
   2  -5   5  106.01    6.76
   2  -5   5  102.99    6.12
   2  -5   5   98.27    6.77
   2  -5   6   21.00    2.59
   2  -5   6   18.21    2.62
   2  -5   6   17.27    2.84
   2  -5   6   19.56    2.79
   2  -5   6   16.74    2.63
   2  -5   6   17.83    2.18
   2  -5   6   18.61    2.94
   2  -5   6   17.24    2.08
   2  -5   6   18.50    2.82
   2  -5   6   20.54    2.65
   2  -5   6   17.61    2.27
   2  -5   6   19.82    2.49
   2  -5   6   20.34    2.94
   2  -5   6   20.49    2.71
   2  -5   6   17.95    2.08
   2  -5   6   20.06    2.70
   2  -5   6   17.50    2.55
   2  -5   7   55.77    3.91
   2  -5   7   54.03    4.52
   2  -5   7   53.43    4.22
   2  -5   7   52.55    4.94
   2  -5   7   53.75    4.73
   2  -5   7   57.71    4.38
   2  -5   7   58.09    3.75
   2  -5   7   50.24    4.54
   2  -5   7   55.21    4.95
   2  -5   7   57.33    4.13
   2  -5   7   57.14    4.46
   2  -5   7   52.22    4.63
   2  -5   7   58.28    3.91
   2  -5   8   28.29    2.93
   2  -5   8   26.57    3.03
   2  -5   8   22.33    2.76
   2  -5   8   28.43    3.44
   2  -5   8   26.76    2.70
   2  -5   8   28.14    3.13
   2  -5   8   24.21    2.98
   2  -5   9    2.77    0.94
   2  -5   9    3.62    0.87
   2  -5   9    3.92    1.22
   2  -5   9    2.50    0.94
   2  -5   9    3.26    1.08
   2  -5  10   20.52    1.77
   2  -5  10   19.95    1.66
  -2   4  13    1.29    0.75
  -2   4  13    1.27    0.61
   2  -4 -13    1.56    0.70
   2  -4 -12   45.93    3.74
   2  -4 -11  829.95   23.39
  -2   4  11  793.58   24.13
   2  -4 -11  800.28   25.37
   2  -4 -11  755.06   23.48
  -2   4  11  794.38   23.47
  -2   4  10   14.57    2.54
  -2   4  10   22.38    2.81
  -2   4  10   14.37    2.06
  -2   4  10   23.76    3.05
  -2   4  10   11.56    3.64
  -2   4  10   11.17    3.02
  -2   4  10   19.84    3.92
  -2   4  10   12.66    3.31
  -2   4   9  121.57    7.43
  -2   4   9  113.16    6.03
  -2   4   9  111.06    7.00
  -2   4   9   90.36    8.95
  -2   4   9   97.49    9.96
  -2   4   9  114.76    9.97
  -2   4   9   91.12    9.08
  -2   4   8  280.83   16.08
  -2   4   8  282.91   16.14
  -2   4   8  291.60   16.12
  -2   4   8  261.42   11.84
   2  -4  -8  266.94   11.65
  -2   4   8  261.34   11.55
  -2   4   8  267.51   10.22
  -2   4   7  448.69   20.40
  -2   4   7  407.32   15.40
  -2   4   7  412.88   13.51
  -2   4   7  398.59   14.97
   2  -4  -7  424.99   15.18
  -2   4   6    2.03    1.45
  -2   4   6    5.51    1.95
   2  -4  -6    2.44    0.86
   2  -4  -5  749.85   25.84
   2  -4  -5  750.74   27.42
   2  -4  -5  809.81   22.95
   2  -4  -5  777.10   21.56
   2  -4  -4  837.45   29.41
   2  -4  -4  876.33   24.13
   2  -4  -4  800.85   27.91
  -2   4   4  905.35   29.15
  -2   4   4  928.75   29.23
   2  -4  -4  791.93   23.06
   2  -4  -3 1239.28   33.20
   2  -4  -3 1299.55   40.25
   2  -4  -3 1246.55   38.55
   2  -4  -2  572.51   16.66
   2  -4  -2  551.68   16.56
   2  -4  -2  595.31   21.42
   2  -4  -2  613.43   22.77
   2  -4  -1   63.15    5.73
   2  -4  -1   66.80    3.79
   2  -4  -1   67.36    3.98
   2  -4  -1   75.88    6.66
   2  -4   0  576.47   16.82
   2  -4   0  550.79   21.08
   2  -4   1  179.79    6.95
   2  -4   1  201.96   11.52
  -2   4  -1  201.96    7.74
  -2   4  -1  194.01    7.60
   2  -4   1  189.31   10.33
   2  -4   2  433.89   17.21
   2  -4   2  455.31   19.08
   2  -4   2  426.02   13.07
   2  -4   3  115.84    7.41
   2  -4   3  115.98    4.86
   2  -4   3  125.00    8.86
   2  -4   4   24.63    2.14
   2  -4   5    2.25    0.92
   2  -4   5    6.40    1.57
   2  -4   5    7.64    1.72
   2  -4   5    8.59    1.46
   2  -4   5   10.31    1.91
   2  -4   5    7.28    1.62
   2  -4   5    3.38    0.93
   2  -4   5    5.18    1.30
   2  -4   5    6.96    1.39
   2  -4   5    5.67    1.41
   2  -4   5    7.83    1.56
   2  -4   5    6.86    1.41
   2  -4   5    5.47    1.20
   2  -4   5    4.87    1.05
   2  -4   5    3.96    1.01
   2  -4   5    4.76    1.29
   2  -4   5    5.93    1.17
   2  -4   5    7.93    1.31
   2  -4   5    3.92    1.29
   2  -4   5    4.76    1.34
   2  -4   5    5.53    1.54
   2  -4   5    5.81    1.50
   2  -4   6  130.58    7.56
   2  -4   6  114.72    6.63
   2  -4   6  122.68    7.55
   2  -4   6  121.49    7.21
   2  -4   6  120.96    5.65
   2  -4   6  115.89    6.48
   2  -4   6  124.83    7.03
   2  -4   6  114.21    5.80
   2  -4   6  100.43    5.56
   2  -4   6  125.51    6.75
   2  -4   6  107.13    5.61
   2  -4   6  114.46    6.13
   2  -4   6  116.51    7.05
   2  -4   6  111.58    6.29
   2  -4   6  112.10    6.91
   2  -4   6  113.95    7.05
   2  -4   6  123.93    6.00
   2  -4   6  116.80    6.07
   2  -4   6  106.04    5.92
   2  -4   7  193.80   10.01
   2  -4   7  203.15    8.48
   2  -4   7  214.90   10.29
   2  -4   7  217.04   10.18
   2  -4   7  225.96    9.87
   2  -4   7  229.14   10.09
   2  -4   7  211.46   10.79
   2  -4   7  227.46   10.42
   2  -4   7  221.00    8.36
   2  -4   7  214.13    9.24
   2  -4   7  217.55    8.80
   2  -4   7  211.70   10.50
   2  -4   7  215.56    9.24
   2  -4   7  216.77   10.30
   2  -4   8    5.47    1.45
   2  -4   8    8.87    1.87
   2  -4   8    8.21    1.98
   2  -4   8    8.69    1.71
   2  -4   8    6.09    1.51
   2  -4   8    5.93    1.35
   2  -4   8    6.45    1.42
   2  -4   8    5.99    1.58
   2  -4   8    7.50    1.78
   2  -4   8    5.09    1.47
   2  -4   8    6.72    1.41
   2  -4   8    6.41    1.19
   2  -4   9   21.46    2.52
   2  -4   9   22.02    2.36
   2  -4   9   30.41    3.33
   2  -4   9   24.88    2.76
   2  -4   9   23.79    2.75
   2  -4   9   21.74    2.53
   2  -4   9   19.21    2.13
   2  -4   9   27.28    2.79
   2  -4   9   24.40    2.78
   2  -4  10   47.70    3.20
   2  -4  10   42.16    2.66
   2  -4  10   49.71    3.19
   2  -4  11   15.92    1.21
   2  -4  11   16.71    1.38
  -2   3  13  192.24    6.94
   2  -3 -13  203.13    7.24
   2  -3 -13  199.49    7.21
  -2   3  13  198.61    6.92
   2  -3 -12    0.89    0.86
  -2   3  12    0.63    0.64
  -2   3  12    0.21    0.70
   2  -3 -12    0.17    0.59
  -2   3  12    0.17    0.45
   2  -3 -11    0.57    1.06
  -2   3  11    0.90    0.77
  -2   3  11    0.21    0.64
  -2   3  11    1.09    0.93
  -2   3  10   19.32    4.25
  -2   3  10   18.22    4.36
  -2   3  10   21.20    2.67
  -2   3  10   20.65    2.67
   2  -3 -10   19.96    2.91
   2  -3  -9   -0.31    0.74
  -2   3   9    1.39    1.50
  -2   3   9    0.73    1.58
  -2   3   9   -0.59    0.64
  -2   3   9    0.59    0.90
  -2   3   9    1.26    1.02
  -2   3   9    0.61    0.80
  -2   3   9    0.72    0.73
  -2   3   8  461.17   16.89
  -2   3   8  456.67   17.00
  -2   3   8  469.61   21.33
  -2   3   8  505.04   22.73
  -2   3   8  440.51   22.12
  -2   3   8  477.87   21.45
   2  -3  -7   36.72    3.47
  -2   3   7   37.26    3.07
   2  -3  -7   38.08    3.09
  -2   3   7   34.17    3.45
  -2   3   7   40.54    5.22
  -2   3   7   49.78    5.80
  -2   3   7   37.31    3.50
  -2   3   6   16.63    3.04
  -2   3   6   17.41    3.25
   2  -3  -6    9.80    1.54
   2  -3  -5 1216.74   32.76
  -2   3   5 1251.46   38.15
  -2   3   5 1242.41   37.96
   2  -3  -4  754.01   25.04
   2  -3  -4  771.43   21.77
   2  -3  -4  770.57   25.99
   2  -3  -3  308.75   13.67
   2  -3  -3  305.02   13.04
   2  -3  -2 1975.77   55.77
   2  -3  -2 1970.08   55.02
   2  -3  -1  176.47    9.63
   2  -3  -1  173.43    9.20
   2  -3   0  259.25    8.32
   2  -3   1   45.83    4.69
   2  -3   1   59.79    4.95
   2  -3   2  809.98   27.30
   2  -3   2  812.60   26.14
   2  -3   3  451.20   17.55
   2  -3   3  421.73   15.99
   2  -3   4  290.27   11.59
   2  -3   4  297.52   10.05
   2  -3   5  465.51   15.12
   2  -3   6  140.69    7.49
   2  -3   6  132.82    7.32
   2  -3   6  131.86    6.22
   2  -3   6  116.36    6.86
   2  -3   6  131.72    6.51
   2  -3   6  126.36    6.75
   2  -3   6  135.75    6.21
   2  -3   6  128.97    6.10
   2  -3   6  130.92    7.16
   2  -3   6  129.39    7.21
   2  -3   6  127.59    7.07
   2  -3   6  136.28    6.61
   2  -3   6  135.45    7.59
   2  -3   6  137.82    7.26
   2  -3   6  141.32    5.99
   2  -3   6  123.63    6.98
   2  -3   6  131.60    6.68
   2  -3   7  109.85    6.84
   2  -3   7  104.59    6.20
   2  -3   7  118.42    7.13
   2  -3   7  109.96    7.06
   2  -3   7  117.87    6.79
   2  -3   7  104.29    6.39
   2  -3   7  106.42    5.18
   2  -3   7  109.12    6.45
   2  -3   7  108.95    5.64
   2  -3   7  117.27    5.78
   2  -3   7  109.20    6.64
   2  -3   7  114.87    6.11
   2  -3   7  108.81    6.63
   2  -3   7   99.19    6.57
   2  -3   7  108.15    5.56
   2  -3   7  107.68    6.12
   2  -3   7  108.59    6.53
   2  -3   8  238.48   10.66
   2  -3   8  231.83   10.85
   2  -3   8  221.94    8.61
   2  -3   8  218.34   10.42
   2  -3   8  220.41   10.17
   2  -3   8  222.23    8.96
   2  -3   8  233.26   10.15
   2  -3   8  229.20    9.40
   2  -3   8  235.42   10.57
   2  -3   8  225.97    9.12
   2  -3   8  236.11   10.45
   2  -3   8  221.31   10.44
   2  -3   8  237.49   10.39
   2  -3   8  235.79   11.10
   2  -3   8  214.66    9.69
   2  -3   9    9.20    1.77
   2  -3   9    9.82    1.68
   2  -3   9    7.98    1.68
   2  -3   9   10.40    1.61
   2  -3   9    9.33    1.79
   2  -3   9    8.62    1.85
   2  -3   9   11.40    1.89
   2  -3   9    7.15    1.62
   2  -3   9    5.30    1.25
   2  -3  10   90.74    5.13
   2  -3  10   96.14    5.35
   2  -3  10   85.31    4.68
   2  -3  10   81.44    4.81
   2  -3  11    4.44    0.72
   2  -3  11    5.15    1.00
   2  -3  11    6.31    1.01
  -2   2  13  131.96    5.09
   2  -2 -13  130.21    5.19
   2  -2 -13  115.30    4.84
   2  -2 -13  126.98    4.94
  -2   2  12  287.87   10.36
  -2   2  12  271.53   10.46
   2  -2 -12  267.29   10.45
   2  -2 -12  274.40   10.63
  -2   2  12  251.35   10.07
   2  -2 -12  265.88   10.02
  -2   2  11  147.62    7.65
  -2   2  11  156.08    8.13
   2  -2 -11  151.84    8.09
  -2   2  11  162.77    8.16
  -2   2  10  183.61   13.64
  -2   2  10  177.57   13.61
  -2   2  10  169.97    7.75
  -2   2  10  198.01    9.16
  -2   2  10  177.92    8.45
   2  -2 -10  171.72    9.18
  -2   2  10  181.47    9.19
  -2   2   9   21.78    4.55
  -2   2   9   22.91    4.62
  -2   2   9   33.34    2.98
  -2   2   9   33.28    3.35
  -2   2   9   29.06    3.21
  -2   2   9   26.49    3.24
   2  -2  -9   27.83    3.35
  -2   2   8    2.70    1.06
  -2   2   8    0.84    0.68
  -2   2   8    2.59    1.71
  -2   2   8    1.01    1.09
  -2   2   8    2.52    1.33
   2  -2  -8    4.73    1.38
   2  -2  -7   88.71    5.53
  -2   2   7   80.48    7.64
  -2   2   7   86.88    7.44
  -2   2   7   99.33    8.45
  -2   2   7   89.16    7.40
  -2   2   7   87.54    5.57
  -2   2   7   88.08    5.51
  -2   2   7   88.25    5.20
   2  -2  -7   83.54    4.58
   2  -2  -6   43.38    3.06
  -2   2   6   46.71    3.27
  -2   2   6   47.34    5.01
  -2   2   6   53.97    5.37
   2  -2  -5  219.44    7.95
   2  -2  -5  196.15    8.75
   2  -2  -4 1393.79   39.63
   2  -2  -3    4.64    1.37
   2  -2  -3    3.54    1.21
   2  -2  -2  239.92   10.41
   2  -2  -2  237.01   10.61
   2  -2  -1   93.90    5.91
   2  -2  -1  100.04    6.24
   2  -2   0 3269.05   82.44
   2  -2   1   25.32    3.01
   2  -2   1   24.72    2.87
   2  -2   2  874.32   26.90
   2  -2   2  879.79   27.41
   2  -2   3 1234.17   35.48
   2  -2   4 1380.49   35.60
   2  -2   4 1273.70   36.89
   2  -2   5 1496.75   40.22
   2  -2   6    8.07    1.47
   2  -2   6    7.50    1.47
   2  -2   6    8.11    1.66
   2  -2   6    7.57    1.32
   2  -2   6    5.64    1.13
   2  -2   6    5.37    1.10
   2  -2   6    6.41    1.43
   2  -2   6    6.77    1.32
   2  -2   6    6.95    1.36
   2  -2   7   -0.17    0.48
   2  -2   7   -0.20    0.49
   2  -2   7    1.13    0.92
   2  -2   7   -0.20    0.58
   2  -2   7    1.98    0.92
   2  -2   7   -0.53    0.50
   2  -2   7    0.83    0.84
   2  -2   7   -0.25    0.70
   2  -2   7   -0.17    0.79
   2  -2   7   -0.25    0.66
   2  -2   7    1.29    0.88
   2  -2   8   79.28    4.87
   2  -2   8   74.85    4.54
   2  -2   8   67.68    5.11
   2  -2   8   75.48    5.58
   2  -2   8   78.22    5.49
   2  -2   8   74.97    5.35
   2  -2   8   84.88    4.66
   2  -2   8   65.79    4.12
   2  -2   8   77.44    5.36
   2  -2   8   77.68    5.50
   2  -2   9   40.08    3.96
   2  -2   9   38.38    3.73
   2  -2   9   41.65    3.90
   2  -2   9   40.07    4.05
   2  -2   9   36.75    3.60
   2  -2   9   34.46    3.54
   2  -2   9   41.92    3.31
   2  -2   9   43.20    3.28
   2  -2   9   37.17    3.65
   2  -2   9   34.16    2.83
   2  -2  10  383.31   13.95
   2  -2  10  400.71   13.93
   2  -2  10  386.52   12.68
   2  -2  10  407.50   13.12
   2  -2  11   14.90    1.64
   2  -2  11   15.58    1.80
   2  -2  11   15.55    1.97
   2  -2  11   15.10    1.82
   2  -2  12   38.96    2.39
   2  -2  12   35.87    1.99
   2  -1 -13   44.24    2.63
   2  -1 -13   45.15    2.56
  -2   1  12  184.82    7.92
  -2   1  12  167.90    7.20
  -2   1  12  196.07    7.86
  -2   1  12  197.03    7.81
  -2   1  12  186.46    8.02
   2  -1 -12  203.10    8.09
   2  -1 -12  189.67    7.99
  -2   1  11   65.81    4.70
  -2   1  11   64.04    4.79
  -2   1  11   59.37    4.63
   2  -1 -11   73.54    5.10
   2  -1 -10  141.98    8.07
  -2   1  10  148.82    8.02
  -2   1  10  157.00   12.41
  -2   1  10  151.00   12.62
  -2   1  10  143.53    7.92
  -2   1  10  147.92    6.90
  -2   1  10  140.65    7.16
  -2   1  10  143.09    8.07
  -2   1  10  147.72    7.18
   2  -1  -9  545.03   19.21
  -2   1   9  578.47   19.48
  -2   1   9  520.06   24.87
  -2   1   9  537.66   25.77
  -2   1   9  558.75   19.12
  -2   1   9  504.82   17.07
  -2   1   9  534.72   17.58
  -2   1   9  544.20   18.19
  -2   1   9  508.82   18.84
  -2   1   8   39.03    3.76
  -2   1   8   41.91    3.85
  -2   1   8   42.10    4.77
  -2   1   8   31.05    5.28
  -2   1   8   36.66    4.46
  -2   1   8   44.93    5.98
   2  -1  -8   40.16    3.86
  -2   1   8   38.58    3.55
  -2   1   7  798.19   24.68
  -2   1   7  819.94   24.67
  -2   1   7  791.70   24.75
  -2   1   7  805.80   27.95
  -2   1   7  803.96   30.71
  -2   1   7  757.90   29.52
  -2   1   7  845.28   28.18
   2  -1  -7  839.31   25.09
   2  -1  -6  622.84   18.92
  -2   1   6  668.99   20.03
  -2   1   6  688.79   25.62
  -2   1   6  684.01   24.87
  -2   1   6  688.50   23.74
  -2   1   6  678.29   23.49
  -2   1   5  145.16    6.01
   2  -1  -5  132.94    6.01
   2  -1  -4 1872.25   50.11
   2  -1  -3  189.83    8.41
   2  -1  -2 2158.99   57.35
   2  -1  -1  282.23   10.94
   2  -1   0 5925.08  147.27
   2  -1   1  157.00    6.50
   2  -1   1  159.40    7.53
  -2   1  -2  147.15    4.80
   2  -1   2  147.05    7.15
   2  -1   3   32.23    3.02
   2  -1   4  154.70    6.09
   2  -1   4  140.51    9.18
   2  -1   4  148.73    6.78
   2  -1   5    0.51    0.94
   2  -1   5    0.48    0.52
   2  -1   6   28.14    4.81
   2  -1   6   25.44    2.66
   2  -1   7    9.87    1.85
   2  -1   7   11.07    1.86
   2  -1   7    8.91    1.42
   2  -1   7    7.52    1.29
   2  -1   7    8.17    1.71
   2  -1   7   10.60    1.64
   2  -1   7   10.47    1.74
   2  -1   7    9.91    1.80
   2  -1   7    7.22    1.67
   2  -1   8   71.25    4.20
   2  -1   8   76.55    5.11
   2  -1   8   72.01    5.23
   2  -1   8   85.82    5.83
   2  -1   8   91.84    5.88
   2  -1   8   75.80    4.44
   2  -1   8   79.76    4.81
   2  -1   8   78.31    5.51
   2  -1   9   44.70    3.44
   2  -1   9   46.24    3.37
   2  -1   9   47.61    4.24
   2  -1   9   45.57    4.17
   2  -1   9   44.50    3.16
   2  -1   9   44.23    4.06
   2  -1   9   44.40    4.37
   2  -1   9   49.87    4.06
   2  -1   9   42.39    4.11
   2  -1  10  132.59    7.24
   2  -1  10  134.27    7.18
   2  -1  10  140.50    7.64
   2  -1  10  131.56    7.61
   2  -1  10  141.65    7.81
   2  -1  10  137.34    6.04
   2  -1  10  131.02    6.05
   2  -1  10  122.29    6.91
   2  -1  11   -0.19    0.69
   2  -1  11   -0.17    0.70
   2  -1  11    0.23    0.69
   2  -1  11    0.44    0.82
   2  -1  11    0.61    0.80
   2  -1  12    6.56    0.98
   2  -1  12    5.75    0.77
   2  -1  12    5.56    0.97
   2  -1  12    5.23    1.15
   2  -1  12    5.43    1.06
   2   0 -13   11.25    1.16
  -2   0  13   11.35    1.17
  -2   0  13    9.88    1.11
  -2   0  12   10.40    1.60
  -2   0  12   11.09    1.58
  -2   0  12    7.44    1.19
  -2   0  12    7.92    1.37
   2   0 -12    7.19    1.35
   2   0 -12   10.41    1.45
   2   0 -12    8.72    1.25
   2   0 -11   21.37    2.54
   2   0 -11   20.36    2.52
  -2   0  11   22.30    2.50
  -2   0  11   20.04    2.06
  -2   0  11   23.82    2.79
  -2   0  11   19.22    2.53
  -2   0  11   21.14    2.48
  -2   0  10  417.91   15.67
   2   0 -10  451.04   16.19
  -2   0  10  426.51   16.07
  -2   0  10  413.51   14.63
  -2   0  10  454.59   14.97
  -2   0  10  428.08   15.16
  -2   0  10  409.22   14.51
  -2   0  10  448.96   16.29
  -2   0   9 1094.19   33.36
   2   0  -9 1173.35   34.02
  -2   0   9 1158.73   34.49
  -2   0   9 1176.30   41.80
  -2   0   9 1117.40   42.88
  -2   0   9 1121.81   32.34
  -2   0   9 1158.46   32.76
  -2   0   9 1092.12   33.67
  -2   0   9 1065.05   32.28
  -2   0   8  965.17   28.90
   2   0  -8  983.55   29.22
  -2   0   8 1017.82   29.80
  -2   0   8  946.02   35.36
  -2   0   8  912.21   36.30
  -2   0   8  916.31   27.54
  -2   0   8  957.65   27.92
  -2   0   8  909.43   27.99
  -2   0   8  924.67   28.95
  -2   0   7  443.92   14.76
  -2   0   7  441.61   15.39
  -2   0   7  400.33   16.24
  -2   0   7  401.55   16.26
  -2   0   7  391.93   18.88
  -2   0   7  411.84   20.15
   2   0  -7  415.13   15.05
  -2   0   7  427.78   15.01
  -2   0   6  192.02    9.65
  -2   0   6  189.40   11.54
  -2   0   6  185.93   10.68
  -2   0   6  170.57    9.12
  -2   0   6  173.55    7.82
  -2   0   5  204.57   11.12
  -2   0   5  195.90   10.14
   2   0  -4 2934.09   75.21
   2   0  -3 1407.16   38.58
   2   0  -2 1577.29   42.85
   2   0  -1 3594.06   91.65
   2   0   0 6164.36  153.76
   2   0   1 1499.31   40.04
  -2   0  -1 1429.48   37.95
   2   0   1 1486.35   39.49
  -2   0  -2 3712.28   93.21
   2   0   2 3670.55   94.87
   2   0   2 3806.52   94.94
   2   0   3   14.45    1.94
   2   0   3   23.42    2.47
   2   0   3   15.06    2.30
   2   0   3   27.39    2.66
   2   0   4 1373.12   39.12
   2   0   4 1485.15   43.03
   2   0   4 1513.60   40.46
   2   0   4 1468.73   40.36
   2   0   5 1373.39   42.06
   2   0   5 1324.36   37.84
   2   0   5 1324.63   37.79
   2   0   5 1319.37   35.81
   2   0   6   31.29    4.75
   2   0   6   24.08    2.50
   2   0   7  414.60   14.34
   2   0   7  412.95   13.84
   2   0   7  416.92   13.12
   2   0   7  431.58   14.95
   2   0   7  432.71   15.45
   2   0   7  448.90   22.15
   2   0   7  381.82   14.46
   2   0   7  409.91   13.75
   2   0   8   56.72    3.43
   2   0   8   60.88    3.69
   2   0   8   60.90    8.21
   2   0   8   54.06    4.74
   2   0   8   62.92    4.70
   2   0   8   63.34    5.11
   2   0   8   57.78    4.29
   2   0   8   59.69    4.81
   2   0   8   60.27    4.38
   2   0   8   49.40    3.77
   2   0   9   34.24    3.35
   2   0   9   36.84    3.98
   2   0   9   35.78    3.02
   2   0   9   36.62    2.89
   2   0   9   42.39    2.85
   2   0   9   38.41    3.57
   2   0   9   35.59    3.76
   2   0  10  174.88    8.85
   2   0  10  184.75    8.84
   2   0  10  172.86    8.77
   2   0  10  179.06    7.25
   2   0  10  184.84    7.36
   2   0  10  181.44    9.33
   2   0  10  176.71    8.29
   2   0  11   51.88    3.92
   2   0  11   57.08    4.10
   2   0  11   60.67    4.39
   2   0  11   57.87    4.52
   2   0  12   59.61    3.85
   2   0  12   69.86    4.01
   2   0  12   61.71    3.34
   2   0  12   63.15    3.51
   2   0  13    3.33    0.65
  -2  -1  12   87.27    4.48
   2   1 -12   86.45    4.34
  -2  -1  12   74.28    3.50
  -2  -1  11    9.53    1.76
   2   1 -11    8.65    1.41
   2   1 -11    6.29    1.33
  -2  -1  11   10.18    1.59
  -2  -1  11   10.59    1.74
  -2  -1  11   10.34    1.46
  -2  -1  10   25.62    2.66
  -2  -1  10   25.58    2.91
  -2  -1  10   25.45    3.14
  -2  -1  10   26.13    3.41
   2   1 -10   27.02    2.96
   2   1 -10   25.65    2.88
  -2  -1  10   24.80    2.83
  -2  -1  10   29.07    3.27
  -2  -1  10   27.30    2.98
  -2  -1   9    1.40    0.83
  -2  -1   9    1.42    0.92
  -2  -1   9    3.70    1.54
  -2  -1   9    0.77    0.73
  -2  -1   9    1.59    0.95
  -2  -1   9    0.70    1.30
  -2  -1   9    0.83    1.56
  -2  -1   9    2.62    1.22
  -2  -1   9    6.14    1.40
   2   1  -9    2.74    1.22
  -2  -1   8  311.05   11.96
  -2  -1   8  311.26   11.90
  -2  -1   8  335.67   13.59
  -2  -1   8  301.28   12.02
  -2  -1   8  309.38   12.43
  -2  -1   8  322.33   17.49
  -2  -1   8  323.13   18.89
  -2  -1   8  289.76   11.65
  -2  -1   8  303.29   12.72
   2   1  -8  308.88   12.54
  -2  -1   7  470.40   15.62
  -2  -1   7  481.34   16.29
  -2  -1   7  456.30   15.50
  -2  -1   7  471.26   16.85
  -2  -1   7  453.82   20.63
  -2  -1   7  443.61   21.80
  -2  -1   7  467.32   15.61
  -2  -1   7  469.39   16.45
  -2  -1   7  459.50   15.63
   2   1  -7  465.62   16.21
  -2  -1   6  466.22   18.98
  -2  -1   6  429.48   15.69
  -2  -1   6  425.01   15.68
  -2  -1   6  478.89   15.72
  -2  -1   5   26.54    3.40
   2   1  -4   29.93    2.69
  -2  -1   4   28.26    3.57
  -2  -1   4   35.83    3.45
   2   1  -3 2332.65   62.31
  -2  -1   3 2426.03   61.94
  -2  -1   2  125.17    5.14
   2   1  -1   30.53    3.01
  -2  -1   0  278.31   10.42
  -2  -1  -1  288.12   10.40
  -2  -1  -2 2262.55   58.16
   2   1   2 2139.12   57.00
   2   1   2 2246.93   58.46
   2   1   2 2239.05   58.39
   2   1   3   24.40    2.70
   2   1   3   31.41    3.08
   2   1   3   34.07    3.16
   2   1   3   30.06    2.82
   2   1   4 1186.40   35.72
   2   1   4 1169.29   34.85
   2   1   4 1213.51   34.89
   2   1   4 1206.86   33.71
   2   1   5   12.42    2.18
   2   1   5   12.90    2.68
   2   1   5    9.17    1.90
   2   1   5    7.91    1.29
   2   1   5   12.67    1.61
   2   1   6   85.27    4.83
   2   1   6   72.36    7.04
   2   1   6   81.19    6.11
   2   1   6   71.35    5.77
   2   1   7    6.69    1.49
   2   1   7    6.60    1.59
   2   1   7    3.83    1.95
   2   1   7    6.30    1.79
   2   1   7    3.70    1.39
   2   1   7    4.71    1.31
   2   1   7    5.33    1.14
   2   1   8  822.56   24.90
   2   1   8  820.75   23.98
   2   1   8  788.75   24.30
   2   1   8  913.32   35.47
   2   1   8  912.71   26.19
   2   1   8  780.90   22.85
   2   1   8  809.10   26.26
   2   1   8  824.60   25.45
   2   1   9    6.60    1.50
   2   1   9    8.65    1.56
   2   1   9    8.10    1.99
   2   1   9   13.24    2.42
   2   1   9   11.98    2.24
   2   1   9    9.69    3.43
   2   1   9    8.45    1.34
   2   1  10  103.13    6.60
   2   1  10   95.25    5.68
   2   1  10  104.65    4.88
   2   1  10   92.48    6.25
   2   1  10   91.13    6.44
  -2  -1 -11   15.73    1.99
   2   1  11   19.49    2.72
   2   1  11   17.99    2.44
   2   1  11   17.68    2.43
   2   1  11   19.61    2.38
   2   1  12   53.83    3.85
   2   1  12   50.59    3.24
   2   1  12   45.94    3.40
   2   1  12   48.45    3.26
   2   1  13  220.61    7.60
   2   1  13  240.55    7.53
   2   1  13  215.61    7.71
   2   2 -12  551.83   15.79
  -2  -2  12  567.93   16.36
  -2  -2  11    7.31    1.52
  -2  -2  11    9.80    1.56
  -2  -2  11    7.94    1.53
  -2  -2  11    8.08    1.28
   2   2 -11    7.09    1.33
   2   2 -10  224.76    9.09
  -2  -2  10  222.31    9.39
  -2  -2  10  236.35   10.01
  -2  -2  10  207.51    9.81
  -2  -2  10  235.42   10.86
  -2  -2  10  225.20    9.87
  -2  -2  10  221.59    9.07
  -2  -2   9   38.56    3.54
  -2  -2   9   42.83    3.65
  -2  -2   9   39.71    3.51
  -2  -2   9   36.68    4.11
   2   2  -9   32.84    3.31
   2   2  -9   34.74    3.33
  -2  -2   9   36.87    3.36
  -2  -2   9   36.79    3.55
  -2  -2   9   39.89    3.90
  -2  -2   9   34.06    3.12
  -2  -2   9   38.27    3.75
  -2  -2   8   57.86    4.50
   2   2  -8   63.22    4.64
  -2  -2   8   62.66    4.74
  -2  -2   8   53.78    4.26
  -2  -2   8   60.56    4.60
  -2  -2   8   57.10    4.25
  -2  -2   8   61.46    4.90
  -2  -2   8   56.17    5.09
  -2  -2   7 1238.54   34.88
  -2  -2   7 1246.68   34.55
  -2  -2   7 1202.14   34.58
  -2  -2   7 1193.36   35.22
  -2  -2   7 1168.62   34.11
  -2  -2   7 1253.44   41.51
  -2  -2   7 1218.31   34.73
  -2  -2   7 1234.90   36.17
   2   2  -7 1189.83   34.70
  -2  -2   6   39.93    3.46
  -2  -2   6   44.02    3.39
  -2  -2   6   35.26    4.67
  -2  -2   6   33.29    5.04
  -2  -2   6   31.15    3.24
  -2  -2   5  191.13   11.29
  -2  -2   5  167.98    9.64
  -2  -2   4  626.35   19.31
   2   2  -4  650.35   20.20
  -2  -2   4  660.23   23.23
  -2  -2   4  642.34   21.29
  -2  -2   3 1752.33   47.80
  -2  -2   3 1851.82   50.19
   2   2  -2  196.80    9.61
  -2  -2   2  207.08    7.40
  -2  -2   2  211.32    8.91
   2   2  -1   65.62    4.77
  -2  -2   1   77.74    4.12
   2   2   0 8052.73  194.36
  -2  -2   0 7715.11  190.86
  -2  -2   0 7783.98  194.77
  -2  -2  -1    6.87    1.49
   2   2   1    6.12    0.60
   2   2   1    7.79    1.48
   2   2   1    6.15    1.35
   2   2   1    7.71    1.51
   2   2   2  129.67    5.30
  -2  -2  -2  124.29    6.83
   2   2   3 1895.25   50.05
   2   2   3 1905.40   50.05
   2   2   4 3575.66   90.63
   2   2   4 3561.15   90.54
   2   2   5  306.62   13.57
   2   2   5  297.86   13.42
   2   2   5  278.73   13.45
  -2  -2  -5  310.22   10.74
   2   2   5  303.29   11.77
   2   2   5  325.30   10.65
   2   2   6  398.74   13.48
   2   2   6  407.39   18.09
   2   2   6  393.80   16.87
   2   2   6  404.99   16.99
   2   2   7  865.29   27.20
   2   2   7  911.53   26.47
   2   2   7  865.47   33.11
   2   2   7  881.22   30.76
   2   2   7  890.12   30.83
   2   2   8    1.72    0.92
   2   2   8    0.30    0.65
   2   2   8    3.64    1.93
   2   2   8   -0.48    0.52
   2   2   8    2.90    1.48
   2   2   8    0.69    0.75
   2   2   8    0.91    0.80
   2   2   8    1.02    0.91
   2   2   8    0.22    0.57
   2   2   8    0.67    0.51
   2   2   9   26.87    3.43
   2   2   9   27.81    3.11
   2   2   9   34.36    3.86
   2   2   9   42.14    6.66
   2   2   9   28.22    2.90
   2   2   9   31.12    3.10
   2   2   9   28.64    3.09
   2   2   9   39.51    3.81
   2   2  10  113.45    6.18
   2   2  10  108.17   11.37
   2   2  10  108.61    7.18
   2   2  10  120.44    7.51
   2   2  10  113.37    6.27
   2   2  11  500.87   16.11
   2   2  11  479.02   16.62
   2   2  11  478.92   17.16
   2   2  11  506.14   17.83
  -2  -2 -11  517.36   17.03
   2   2  12   28.07    2.81
   2   2  12   25.23    2.31
   2   2  12   26.66    2.56
   2   2  12   25.49    2.46
  -2  -2 -12   23.73    2.27
   2   2  13   37.55    2.02
   2   2  13   51.54    3.06
   2   2  13   52.41    2.95
   2   2  13   56.32    2.83
  -2  -3  12    5.96    0.81
   2   3 -11    9.25    1.31
  -2  -3  11   12.95    1.32
  -2  -3  11   11.67    1.54
  -2  -3  10    3.80    1.13
  -2  -3  10    3.74    1.29
  -2  -3  10    1.46    0.71
  -2  -3  10    3.21    1.08
   2   3 -10    2.60    0.96
  -2  -3   9   10.68    1.80
  -2  -3   9   10.06    1.99
  -2  -3   9    7.53    1.60
  -2  -3   9   10.09    1.79
  -2  -3   9   10.96    1.93
  -2  -3   9   12.39    2.21
  -2  -3   9    9.79    1.53
  -2  -3   9   13.73    2.24
  -2  -3   9   13.61    2.28
  -2  -3   8   18.36    2.51
  -2  -3   8   21.69    2.77
  -2  -3   8   22.89    2.76
  -2  -3   8   23.21    5.10
  -2  -3   8   21.19    2.40
  -2  -3   8   18.30    2.70
  -2  -3   8   17.94    2.32
  -2  -3   8   18.30    2.68
  -2  -3   7  892.63   27.20
  -2  -3   7  979.91   29.25
  -2  -3   7  905.17   27.75
  -2  -3   7  976.32   28.51
  -2  -3   7 1000.28   38.38
  -2  -3   7  989.38   28.52
  -2  -3   6  135.47   10.78
  -2  -3   6  114.37    6.21
  -2  -3   6  109.87    5.97
  -2  -3   6  118.25    6.60
  -2  -3   6  105.31    6.00
   2   3  -6   97.80    8.51
  -2  -3   6  125.81    6.52
  -2  -3   6  111.72    5.75
  -2  -3   6  114.23    6.16
   2   3  -5  253.48   13.64
  -2  -3   5  258.42   14.37
   2   3  -4  882.55   30.55
  -2  -3   4  913.42   27.73
   2   3  -3  986.44   31.48
  -2  -3   3  995.42   29.49
  -2  -3   3 1002.97   31.41
   2   3  -2 2464.99   67.59
  -2  -3   2 2542.53   66.29
  -2  -3   2 2491.13   66.51
  -2  -3   1   71.51    4.33
   2   3  -1   73.31    5.11
   2   3   0  195.66    8.87
   2   3   0  212.31    8.95
   2   3   0  206.12    8.81
  -2  -3  -1    3.30    1.34
   2   3   1    3.51    1.07
   2   3   1    2.81    1.04
  -2  -3  -2  426.32   16.37
   2   3   2  439.16   15.52
   2   3   2  401.33   15.15
  -2  -3  -3  112.43    7.29
   2   3   3   93.16    5.23
  -2  -3  -4  302.54   11.81
   2   3   4  280.25   13.02
   2   3   4  301.57   13.37
   2   3   4  323.79   12.55
   2   3   5    6.84    1.17
  -2  -3  -5    7.26    1.48
   2   3   5    9.26    2.17
   2   3   5   10.52    2.21
   2   3   5    8.51    2.13
   2   3   6    3.14    0.98
   2   3   6    4.92    1.80
   2   3   7  440.01   16.15
   2   3   7  438.72   19.71
   2   3   7  447.43   19.81
   2   3   7  434.08   20.33
   2   3   7  451.16   15.14
   2   3   7  443.32   15.97
   2   3   7  411.59   15.74
   2   3   8    7.07    1.43
   2   3   8    6.87    1.54
   2   3   8    5.60    1.62
   2   3   8    7.48    1.54
   2   3   8    7.66    2.71
   2   3   8    7.96    2.38
   2   3   8    7.39    2.38
   2   3   8    5.88    1.46
   2   3   8    6.56    1.49
   2   3   8    5.67    1.59
   2   3   9   83.86    5.16
   2   3   9   80.90    5.59
   2   3   9   85.92    6.36
   2   3   9   80.48    5.28
   2   3   9   70.08    8.74
   2   3   9   88.51    5.82
   2   3   9   79.54    6.07
   2   3   9   81.58    6.08
   2   3   9   82.01    5.36
   2   3  10  130.18    6.53
   2   3  10  135.71    7.29
   2   3  10  121.88    6.63
   2   3  10  141.97   12.67
   2   3  10  118.16    7.63
   2   3  10  137.61    8.09
  -2  -3 -10  134.32   11.98
   2   3  11   94.19    6.19
   2   3  11   87.56    6.02
   2   3  11   94.00    5.00
   2   3  11   84.93    5.76
  -2  -3 -12   47.34    3.51
   2   3  12   39.72    2.94
   2   3  12   44.16    3.33
   2   3  12   42.83    3.55
   2   3  12   43.80    3.42
  -2  -3 -13    0.35    0.34
   2   3  13    0.50    0.44
   2   3  13    0.37    0.46
   2   3  13    0.18    0.38
  -2  -4  11   30.08    2.30
  -2  -4  11   28.79    2.31
  -2  -4  11   31.17    2.33
   2   4 -10   94.63    4.55
  -2  -4  10   95.44    4.61
  -2  -4  10  100.55    5.56
  -2  -4  10   93.90    5.38
  -2  -4  10   89.26    4.87
  -2  -4  10  106.33    5.69
  -2  -4  10   98.24    5.58
   2   4  -9   14.42    1.88
  -2  -4   9   11.43    2.13
  -2  -4   9   13.39    2.27
  -2  -4   9   10.61    1.87
  -2  -4   9   13.89    2.33
  -2  -4   9   11.99    1.67
  -2  -4   9   14.24    2.26
  -2  -4   9   11.83    1.85
  -2  -4   9   10.69    1.85
  -2  -4   9   11.37    2.15
  -2  -4   9   11.66    1.92
  -2  -4   9   11.90    2.06
  -2  -4   8    1.48    0.88
  -2  -4   8    0.30    0.85
  -2  -4   8    0.28    0.68
  -2  -4   8    0.81    0.76
  -2  -4   8   -0.28    0.67
  -2  -4   8    0.49    0.74
  -2  -4   8   -0.33    0.87
  -2  -4   8    0.28    0.85
  -2  -4   8    0.41    0.67
  -2  -4   7  183.15    8.89
  -2  -4   7  186.64    8.81
  -2  -4   7  210.53    9.84
  -2  -4   7  177.81    9.09
  -2  -4   7  175.29    8.36
  -2  -4   7  177.70    9.14
  -2  -4   7  200.24   10.14
  -2  -4   7  186.82    8.35
  -2  -4   6   21.16    2.64
  -2  -4   6   19.69    2.64
  -2  -4   6   19.21    2.50
  -2  -4   6   21.84    2.81
  -2  -4   6   17.65    2.31
  -2  -4   6   20.06    2.41
  -2  -4   6   20.61    2.92
  -2  -4   6   20.02    4.41
  -2  -4   5   84.98    5.31
  -2  -4   5   79.90    4.82
  -2  -4   5   87.48    5.25
  -2  -4   5   89.54    5.34
  -2  -4   5   80.77    8.11
  -2  -4   5   94.19    5.67
  -2  -4   5   84.79    5.11
  -2  -4   4    3.02    1.26
  -2  -4   4    7.07    2.25
   2   4  -4    3.40    1.35
  -2  -4   3  677.48   23.21
   2   4  -3  677.30   23.19
  -2  -4   3  669.64   24.44
   2   4  -2  107.01    6.81
  -2  -4   2  120.50    7.36
  -2  -4   2  117.31    7.23
   2   4  -1  690.60   23.07
  -2  -4   1  726.77   23.85
  -2  -4   1  735.20   22.63
  -2  -4   0 2450.74   65.25
  -2  -4   0 2341.74   67.19
   2   4   0 2380.33   64.61
   2   4   0 2407.88   64.53
   2   4   0 2451.57   64.56
  -2  -4  -1  285.57   12.31
   2   4   1  291.67   12.23
   2   4   1  291.10   12.13
  -2  -4  -2 8348.17  207.58
   2   4   2 8421.13  208.01
   2   4   2 8312.26  207.96
  -2  -4  -2 8012.22  209.58
  -2  -4  -3   10.45    2.07
   2   4   3   12.66    2.43
   2   4   3   12.34    2.44
  -2  -4  -3   10.82    2.43
  -2  -4  -4  694.52   23.22
  -2  -4  -4  700.15   26.21
   2   4   5   11.02    2.31
   2   4   5    7.11    2.05
   2   4   5   14.25    2.89
  -2  -4  -5   12.08    2.20
   2   4   6  351.33   17.09
   2   4   6  365.33   17.39
   2   4   6  357.07   16.43
  -2  -4  -6  360.70   14.36
   2   4   7  712.17   23.60
   2   4   7  720.15   28.51
   2   4   7  707.43   28.31
   2   4   7  711.35   28.09
   2   4   7  728.33   23.58
   2   4   7  737.57   23.61
   2   4   8  413.94   16.31
   2   4   8  397.86   15.40
   2   4   8  420.45   14.99
   2   4   8  424.73   16.33
   2   4   8  426.19   16.24
   2   4   8  402.56   20.39
   2   4   8  415.10   20.60
   2   4   8  442.41   21.78
   2   4   9  945.87   37.63
   2   4   9  969.89   36.31
   2   4   9 1012.38   36.74
   2   4   9  947.03   28.90
   2   4   9  949.00   30.48
   2   4   9  974.28   29.59
   2   4   9  967.16   30.55
   2   4   9  953.06   30.21
   2   4   9  927.71   28.23
   2   4   9  930.51   27.46
   2   4  10  120.47    6.22
   2   4  10  121.61    7.62
   2   4  10  125.83    7.61
   2   4  10  112.84   11.12
  -2  -4 -10   98.22   10.55
   2   4  10  112.47    5.79
   2   4  10  114.79    6.53
   2   4  10  119.94    7.59
   2   4  10  110.23    6.78
   2   4  11   59.94    4.42
   2   4  11   69.90    5.22
   2   4  11   57.53    4.77
   2   4  11   56.81    3.54
   2   4  12   38.53    2.99
   2   4  12   37.29    3.30
  -2  -4 -12   34.38    3.14
   2   4  12   34.50    3.08
   2   4  12   32.98    2.63
   2   4  13   77.71    3.82
   2   4  13   67.74    3.46
   2   4  13   78.09    3.43
  -2  -4 -13   75.36    3.76
  -2  -5  10   44.21    3.10
  -2  -5  10   44.76    3.17
  -2  -5  10   41.36    3.01
  -2  -5  10   47.73    3.21
  -2  -5   9    7.68    1.59
  -2  -5   9    6.90    1.25
  -2  -5   9    6.31    1.56
  -2  -5   9    6.88    1.18
  -2  -5   9    7.03    1.55
  -2  -5   9    7.52    1.60
  -2  -5   8    4.16    1.47
  -2  -5   8    1.09    1.02
  -2  -5   8    2.58    0.99
  -2  -5   8    2.06    1.19
  -2  -5   8    1.94    0.87
  -2  -5   8    3.96    1.46
  -2  -5   8    3.60    1.30
  -2  -5   8    2.89    1.04
  -2  -5   8    1.68    0.91
  -2  -5   7   23.86    2.68
  -2  -5   7   16.21    2.66
  -2  -5   7   24.21    3.16
  -2  -5   7   20.60    2.92
  -2  -5   7   14.27    2.27
  -2  -5   7   21.09    2.98
  -2  -5   7   18.64    2.81
  -2  -5   7   19.35    2.85
  -2  -5   7   21.15    2.55
  -2  -5   7   18.26    2.13
  -2  -5   7   19.59    2.78
  -2  -5   6   15.95    2.09
  -2  -5   6   16.33    2.44
  -2  -5   6   17.76    2.70
  -2  -5   6   15.23    2.27
  -2  -5   6   15.91    2.53
  -2  -5   6   15.05    2.50
  -2  -5   6   22.09    2.97
  -2  -5   6   17.40    2.39
  -2  -5   6   15.26    2.52
  -2  -5   6   17.47    2.37
  -2  -5   5   42.65    3.79
  -2  -5   5   43.83    3.92
  -2  -5   5   38.53    3.54
  -2  -5   5   38.51    3.19
  -2  -5   5   43.44    3.93
  -2  -5   5   45.07    4.03
  -2  -5   5   34.89    3.38
  -2  -5   5   36.30    3.34
  -2  -5   4    0.67    0.68
  -2  -5   4    0.64    0.65
  -2  -5   4    0.44    0.67
  -2  -5   4    1.21    0.72
  -2  -5   4    0.49    0.75
  -2  -5   4   -0.22    0.52
  -2  -5   4    3.26    0.98
  -2  -5   4    0.69    0.78
  -2  -5   3    6.22    1.92
  -2  -5   2   10.12    2.46
  -2  -5   1    6.00    1.83
   2   5   0 1025.43   31.70
   2   5   0 1080.18   31.96
  -2  -5   0  968.91   34.78
  -2  -5   0 1031.32   33.21
  -2  -5  -1  301.53   15.22
   2   5   1  321.40   13.56
   2   5   1  289.70   13.15
   2   5   2   33.77    3.95
   2   5   2   24.16    3.37
   2   5   3  154.30    9.59
   2   5   3  161.50    9.76
  -2  -5  -3  176.17    9.94
   2   5   4  755.26   27.43
   2   5   4  768.69   27.46
  -2  -5  -4  734.64   28.96
  -2  -5  -4  731.51   26.10
   2   5   5  417.12   17.30
  -2  -5  -5  434.77   20.89
  -2  -5  -5  426.60   17.81
   2   5   6  584.90   24.53
   2   5   6  576.90   24.40
   2   5   6  530.17   21.94
  -2  -5  -6  596.01   26.28
  -2  -5  -6  546.87   21.28
  -2  -5  -7   90.11    9.73
   2   5   7   94.58    6.34
   2   5   7  101.98    6.51
   2   5   7   96.02    9.04
   2   5   7  101.38    9.34
   2   5   7  104.09    8.69
  -2  -5  -7   89.11    5.65
   2   5   7   94.81    6.37
   2   5   8  444.92   17.20
   2   5   8  455.40   17.84
   2   5   8  495.79   18.12
   2   5   8  496.47   18.01
   2   5   8  468.85   23.10
   2   5   8  494.52   23.61
   2   5   8  465.65   22.38
  -2  -5  -8  480.46   25.49
   2   5   9  652.84   23.18
   2   5   9  704.69   22.91
   2   5   9  635.99   22.78
   2   5   9  645.33   22.11
   2   5   9  661.65   29.29
   2   5   9  694.68   29.67
   2   5   9  704.13   29.83
  -2  -5  -9  695.52   32.20
   2   5  10  108.50    7.06
   2   5  10  115.54    7.16
   2   5  10  105.27    6.37
   2   5  10   98.13    6.49
   2   5  10  101.48    6.94
  -2  -5 -10   98.10   10.66
   2   5  11  256.15   10.55
   2   5  11  231.17   10.75
   2   5  11  241.55   10.79
  -2  -5 -12  256.97   10.00
   2   5  12  246.95    9.76
   2   5  12  262.66    9.99
   2   5  12  254.61    9.81
   2   5  13  271.14    8.14
  -2  -5 -13  273.95    8.55
  -2  -6  10    0.50    0.32
  -2  -6  10    0.26    0.33
  -2  -6  10   -0.08    0.25
  -2  -6  10    0.42    0.30
  -2  -6   9    2.14    0.62
  -2  -6   9    1.86    0.86
  -2  -6   9    1.45    0.51
  -2  -6   9    0.86    0.72
  -2  -6   9    2.07    0.85
  -2  -6   8    6.21    1.44
  -2  -6   8    4.80    1.35
  -2  -6   8    7.01    1.61
  -2  -6   8    4.50    1.33
  -2  -6   8    5.70    1.22
  -2  -6   8    7.39    1.63
  -2  -6   8    6.67    1.54
  -2  -6   8    4.48    1.35
  -2  -6   8    8.61    1.71
  -2  -6   8    6.46    1.26
  -2  -6   7   -0.28    0.81
  -2  -6   7    0.85    0.71
  -2  -6   7    0.28    0.68
  -2  -6   7    0.28    0.75
  -2  -6   7    0.30    0.91
  -2  -6   7    0.56    1.01
  -2  -6   7    0.44    0.63
  -2  -6   7    0.59    0.90
  -2  -6   7   -0.29    0.95
  -2  -6   7    0.21    0.76
  -2  -6   7    0.29    0.93
  -2  -6   6   46.31    4.36
  -2  -6   6   46.27    3.60
  -2  -6   6   47.51    4.38
  -2  -6   6   50.36    4.46
  -2  -6   6   44.88    4.44
  -2  -6   6   47.41    4.36
  -2  -6   6   41.50    3.77
  -2  -6   6   45.21    4.45
  -2  -6   6   41.51    4.19
  -2  -6   6   45.12    3.85
  -2  -6   6   49.43    4.00
  -2  -6   6   40.25    3.72
  -2  -6   5  119.75    7.25
  -2  -6   5  131.20    7.41
  -2  -6   5  120.22    7.29
  -2  -6   5  123.77    6.82
  -2  -6   5  122.43    7.35
  -2  -6   5  130.25    6.55
  -2  -6   5  119.53    6.69
  -2  -6   5  124.70    6.89
  -2  -6   5  118.85    7.22
  -2  -6   4   57.30    4.78
  -2  -6   4   59.61    4.62
  -2  -6   4   55.21    4.60
  -2  -6   4   60.50    4.47
  -2  -6   4   64.19    4.91
  -2  -6   4   63.36    4.33
  -2  -6   4   63.75    4.57
  -2  -6   4   61.02    4.29
  -2  -6   4   55.16    4.43
  -2  -6   4   59.60    4.68
  -2  -6   3  105.08    6.00
  -2  -6   3  101.72    6.20
  -2  -6   3  124.07    6.62
  -2  -6   3   96.89    5.78
  -2  -6   3  103.13    5.82
  -2  -6   3  102.96    5.47
  -2  -6   3  106.49    6.18
  -2  -6   3  105.60    6.14
  -2  -6   3  106.03    9.01
  -2  -6   3  114.32    6.12
  -2  -6   3  107.82    5.78
  -2  -6   3  119.20    6.58
  -2  -6   2  326.95   12.58
  -2  -6   2  342.05   12.11
  -2  -6   2  352.06   17.53
  -2  -6   2  349.65   12.44
  -2  -6   1  443.18   20.04
  -2  -6   0    2.38    1.44
  -2  -6   0    4.10    1.75
  -2  -6  -1   13.89    3.26
   2   6   1   17.38    3.03
   2   6   1   15.83    2.85
  -2  -6  -2   94.95    8.50
  -2  -6  -2  103.82    8.40
   2   6   2   87.64    7.12
   2   6   2   93.09    7.33
  -2  -6  -3    3.02    1.95
  -2  -6  -3    2.00    1.43
   2   6   3    3.79    1.77
   2   6   3    2.37    1.54
  -2  -6  -4   44.59    5.53
   2   6   4   34.45    4.88
   2   6   4   42.49    5.37
   2   6   5 1373.88   45.23
   2   6   5 1397.39   45.47
  -2  -6  -5 1394.84   44.51
  -2  -6  -5 1306.21   38.01
  -2  -6  -6  199.27   14.39
  -2  -6  -6  178.69    8.69
   2   6   6  186.93   11.14
   2   6   6  176.75    9.07
   2   6   6  186.62    9.25
   2   6   6  162.99    8.81
  -2  -6  -6  184.38   11.78
   2   6   7  981.35   37.42
   2   6   7  952.83   37.33
   2   6   7  956.96   34.35
   2   6   7 1003.15   30.71
  -2  -6  -7  933.61   29.36
  -2  -6  -7 1007.89   40.21
   2   6   7  964.92   30.37
   2   6   8   25.14    4.98
   2   6   8   25.96    5.12
   2   6   8   35.03    5.27
  -2  -6  -8   30.53    5.94
   2   6   8   34.06    3.87
   2   6   8   27.60    3.45
   2   6   8   26.65    3.53
   2   6   9  200.29   13.98
   2   6   9  230.69   15.79
   2   6   9  213.03   15.28
   2   6   9  234.68   11.07
  -2  -6  -9  224.06   17.19
   2   6   9  225.13   11.16
   2   6   9  223.80   10.82
   2   6  10   61.28    5.20
   2   6  10   59.14    4.94
   2   6  10   67.26    5.33
   2   6  10   58.71    4.96
   2   6  10   66.57    4.97
   2   6  11    0.74    0.75
   2   6  11    0.52    0.80
   2   6  11    1.02    0.95
   2   6  12   60.66    3.95
  -2  -6 -12   64.96    4.29
   2   6  12   66.16    4.16
   2   6  12   70.17    4.25
   2   6  13    9.22    1.06
  -2  -6 -13   11.59    1.39
   2   6  13   10.18    1.13
  -2  -6 -13   13.41    1.37
  -2  -7   9    3.37    0.70
  -2  -7   9    3.85    0.82
  -2  -7   9    4.28    0.77
  -2  -7   9    6.06    0.90
  -2  -7   8   14.24    1.87
  -2  -7   8   19.77    2.17
  -2  -7   8   15.70    1.48
  -2  -7   8   18.40    2.15
  -2  -7   8   22.26    2.26
  -2  -7   8   14.72    1.89
  -2  -7   8   16.96    1.68
  -2  -7   8   20.28    2.15
  -2  -7   8   19.30    2.14
  -2  -7   7   56.39    4.49
  -2  -7   7   55.00    3.70
  -2  -7   7   69.28    4.74
  -2  -7   7   65.29    4.74
  -2  -7   7   58.48    4.51
  -2  -7   7   67.57    4.74
  -2  -7   7   62.77    4.48
  -2  -7   7   59.25    4.62
  -2  -7   7   59.04    3.93
  -2  -7   6   34.20    3.61
  -2  -7   6   40.34    3.97
  -2  -7   6   41.19    3.47
  -2  -7   6   37.77    3.81
  -2  -7   6   38.06    3.57
  -2  -7   6   35.65    3.85
  -2  -7   6   40.53    3.82
  -2  -7   6   40.63    3.51
  -2  -7   5    2.11    1.13
  -2  -7   5    3.21    1.34
  -2  -7   5    2.66    1.24
  -2  -7   5    2.19    1.05
  -2  -7   5    4.36    1.38
  -2  -7   5    3.04    1.05
  -2  -7   5    3.88    1.44
  -2  -7   5    2.24    1.00
  -2  -7   5    3.10    1.22
  -2  -7   5    2.28    1.32
  -2  -7   5    3.26    1.18
  -2  -7   4  204.78    9.95
  -2  -7   4  208.33   10.31
  -2  -7   4  210.20    9.50
  -2  -7   4  209.26   10.08
  -2  -7   4  186.06    9.28
  -2  -7   4  198.76    9.57
  -2  -7   4  216.58    9.33
  -2  -7   4  211.13    9.63
  -2  -7   4  212.96   10.16
  -2  -7   4  227.40    9.43
  -2  -7   4  215.77    9.89
  -2  -7   4  203.55   10.28
  -2  -7   3   31.48    3.37
  -2  -7   3   33.14    3.26
  -2  -7   3   29.77    3.34
  -2  -7   3   34.22    3.36
  -2  -7   3   24.22    3.04
  -2  -7   3   31.83    5.22
  -2  -7   3   29.90    3.19
  -2  -7   3   33.41    3.49
  -2  -7   3   30.62    3.08
  -2  -7   3   24.89    2.94
  -2  -7   3   36.53    3.79
  -2  -7   2    0.26    0.69
  -2  -7   2    2.02    0.91
  -2  -7   2    0.50    0.71
  -2  -7   2    1.40    0.91
  -2  -7   2    1.70    0.91
  -2  -7   2    0.77    0.74
  -2  -7   2    1.64    0.84
  -2  -7   2    5.34    1.50
  -2  -7   2    0.70    1.07
  -2  -7   2    2.65    1.10
  -2  -7   2    3.76    1.23
  -2  -7   1  200.64    9.00
  -2  -7   1  200.23    9.05
  -2  -7   1  206.55    9.01
  -2  -7   1  203.36    9.25
  -2  -7   1  195.88   13.92
  -2  -7   1  209.54    9.16
  -2  -7   1  195.91    9.36
  -2  -7   1  220.08    9.41
  -2  -7   1  199.98    9.11
  -2  -7   0 1690.45   47.09
  -2  -7   0 1754.00   47.92
  -2  -7   0 1769.18   47.95
  -2  -7   0 1777.66   57.08
  -2  -7   0 1714.39   47.34
  -2  -7   0 1800.70   47.68
   2   7   1  692.64   25.53
   2   7   1  689.91   25.51
  -2  -7  -1  689.52   21.65
  -2  -7  -1  717.38   22.39
  -2  -7  -1  633.03   28.49
  -2  -7  -2    5.48    1.37
  -2  -7  -2    4.16    1.98
   2   7   2    4.94    1.85
   2   7   2    6.42    1.99
  -2  -7  -2    3.05    1.00
  -2  -7  -2    1.94    1.40
  -2  -7  -2    3.83    1.19
  -2  -7  -2    3.29    1.14
  -2  -7  -3    7.14    1.53
  -2  -7  -3   10.15    1.79
  -2  -7  -3    7.19    1.50
  -2  -7  -3    8.44    2.72
  -2  -7  -3    7.86    2.67
  -2  -7  -3    3.86    1.20
   2   7   3   10.93    2.89
   2   7   3    4.38    1.96
  -2  -7  -3    9.99    1.79
  -2  -7  -4    7.86    1.64
  -2  -7  -4    9.24    2.86
  -2  -7  -4    9.72    3.23
  -2  -7  -4    9.97    1.85
   2   7   4   11.50    2.08
   2   7   4    6.66    2.36
   2   7   4    9.10    2.71
  -2  -7  -4   11.25    1.98
  -2  -7  -5   12.81    2.02
  -2  -7  -5    5.35    2.29
  -2  -7  -5    4.00    2.29
   2   7   5    9.80    2.01
  -2  -7  -5    6.30    1.47
   2   7   5   10.40    1.94
  -2  -7  -5    9.34    1.91
   2   7   5    6.66    2.50
   2   7   5   11.35    3.15
  -2  -7  -6  289.28   11.58
  -2  -7  -6  319.61   17.70
   2   7   6  313.47   13.21
   2   7   6  325.61   18.42
   2   7   6  306.73   18.04
  -2  -7  -6  300.24   12.62
   2   7   6  292.00   12.87
   2   7   6  278.71   12.56
   2   7   7  517.09   18.94
   2   7   7  482.38   18.38
  -2  -7  -7  468.75   17.79
  -2  -7  -7  511.13   26.80
   2   7   8   58.87    5.04
   2   7   8   53.66    5.06
   2   7   8   57.99    7.79
   2   7   8   38.69    6.47
  -2  -7  -8   64.57    8.98
   2   7   8   60.84    5.36
   2   7   9    0.96    0.97
   2   7   9    0.31    1.00
   2   7   9    1.36    1.10
   2   7   9    0.80    1.22
   2   7   9   -0.80    1.22
  -2  -7  -9   -0.96    1.03
   2   7  10   20.36    2.84
   2   7  10   18.45    2.72
   2   7  10   23.11    2.88
   2   7  10   19.43    2.78
   2   7  10   19.43    2.65
   2   7  11   88.45    5.48
   2   7  11   84.06    5.42
   2   7  11   99.85    5.65
   2   7  12    0.48    0.58
   2   7  12   -0.15    0.51
   2   7  12    0.43    0.51
  -2  -7 -13   20.68    1.68
   2   7  13   18.16    1.34
  -2  -7 -13   22.92    1.64
  -2  -8   8   15.57    1.47
  -2  -8   8   20.16    1.57
  -2  -8   8   16.84    1.44
  -2  -8   7   29.20    2.05
  -2  -8   7   35.16    2.82
  -2  -8   7   37.02    2.70
  -2  -8   7   34.67    2.54
  -2  -8   7   35.64    2.94
  -2  -8   7   32.40    2.72
  -2  -8   7   37.06    2.95
  -2  -8   6   13.15    2.10
  -2  -8   6   13.96    2.10
  -2  -8   6   15.31    2.38
  -2  -8   6   12.08    1.64
  -2  -8   6   15.26    2.12
  -2  -8   6   18.34    2.19
  -2  -8   6   16.57    2.23
  -2  -8   6   14.13    1.94
  -2  -8   6   13.48    2.26
  -2  -8   5    0.26    0.70
  -2  -8   5    1.09    0.98
  -2  -8   5    0.26    0.89
  -2  -8   5    2.29    0.95
  -2  -8   5    0.89    0.96
  -2  -8   5    1.87    1.04
  -2  -8   5    1.14    0.82
  -2  -8   5    0.26    0.73
  -2  -8   5    1.19    1.11
  -2  -8   5    0.71    0.68
  -2  -8   5    1.80    1.16
  -2  -8   4   35.82    3.85
  -2  -8   4   34.61    3.90
  -2  -8   4   33.35    3.67
  -2  -8   4   34.04    3.65
  -2  -8   4   29.60    3.59
  -2  -8   4   35.10    3.35
  -2  -8   4   34.54    3.60
  -2  -8   4   37.66    3.59
  -2  -8   4   44.01    3.83
  -2  -8   4   39.27    4.08
  -2  -8   4   39.83    3.87
  -2  -8   3   89.20    5.90
  -2  -8   3   89.63    6.28
  -2  -8   3   83.29    5.49
  -2  -8   3   84.66    5.84
  -2  -8   3   74.12    5.02
  -2  -8   3   80.26    5.49
  -2  -8   3   88.69    5.81
  -2  -8   3   90.55    6.39
  -2  -8   3   89.54    5.62
  -2  -8   3   90.45    6.05
  -2  -8   3   87.39    6.35
  -2  -8   2  425.58   16.45
  -2  -8   2  408.30   15.62
  -2  -8   2  452.34   15.92
  -2  -8   2  415.13   22.51
  -2  -8   2  443.26   15.95
  -2  -8   2  415.51   15.28
  -2  -8   2  414.24   15.98
  -2  -8   2  404.68   15.31
  -2  -8   2  423.85   15.48
  -2  -8   2  408.87   15.64
  -2  -8   2  437.19   16.33
  -2  -8   1    1.15    0.93
  -2  -8   1    1.07    0.76
  -2  -8   1    0.32    0.76
  -2  -8   1    0.82    0.84
  -2  -8   1   -0.27    0.78
  -2  -8   1    0.26    0.70
  -2  -8   1    1.50    0.85
  -2  -8   1    2.50    2.01
  -2  -8   1    1.06    1.03
  -2  -8   1    0.30    0.73
  -2  -8   1    0.83    0.73
  -2  -8   0    1.15    1.08
  -2  -8   0    0.25    0.60
  -2  -8   0    3.09    1.33
  -2  -8   0    0.44    0.71
  -2  -8   0   -0.83    1.55
  -2  -8   0    0.49    0.59
  -2  -8   0    0.49    0.79
  -2  -8   0   13.26    2.05
  -2  -8   0    0.28    0.73
  -2  -8   0   10.71    1.86
  -2  -8   0    0.28    0.74
  -2  -8  -1 1222.97   46.46
  -2  -8  -1 1240.67   36.28
  -2  -8  -1 1302.44   36.95
  -2  -8  -1 1254.37   36.44
  -2  -8  -1 1222.09   35.91
  -2  -8  -1 1310.69   37.69
  -2  -8  -2    0.59    0.85
  -2  -8  -2    0.79    1.48
  -2  -8  -2    4.34    1.38
  -2  -8  -2    1.63    1.76
  -2  -8  -2    0.87    1.03
  -2  -8  -2    1.54    1.07
   2   8   2    1.10    1.18
   2   8   2   -0.55    0.84
  -2  -8  -3  112.65    6.92
   2   8   3  115.30    9.65
   2   8   3  104.33    9.21
  -2  -8  -3  103.31    6.51
  -2  -8  -3   88.58    9.76
  -2  -8  -3  112.07    6.53
  -2  -8  -3  116.73    7.01
  -2  -8  -3  111.10    6.63
  -2  -8  -3  104.23   10.50
   2   8   4   88.64    8.81
   2   8   4   94.58    9.04
  -2  -8  -4   76.19    5.65
  -2  -8  -4   95.01    6.12
   2   8   4   85.66    5.97
  -2  -8  -4   85.63    5.77
  -2  -8  -4   87.31    5.09
  -2  -8  -4   78.45    9.33
  -2  -8  -4   69.23    8.72
  -2  -8  -5   21.91    4.75
  -2  -8  -5   23.58    2.94
  -2  -8  -5   24.02    2.66
   2   8   5   19.31    2.92
   2   8   5   24.85    3.19
  -2  -8  -5   24.71    5.33
   2   8   5   29.11    5.23
   2   8   5   21.85    4.61
   2   8   6  144.56   12.19
   2   8   6  147.82   12.40
  -2  -8  -6  138.72    8.15
   2   8   6  143.61    8.50
   2   8   6  144.16    8.22
   2   8   6  134.10    8.19
  -2  -8  -6  159.57   13.85
  -2  -8  -6  140.95    7.66
  -2  -8  -6  140.32    7.18
  -2  -8  -6  135.31   11.88
   2   8   7  239.40   11.36
   2   8   7  225.72   11.29
  -2  -8  -7  222.67    9.92
  -2  -8  -7  235.40   10.01
  -2  -8  -7  222.15   17.02
   2   8   7  234.63   16.22
   2   8   7  223.01   15.82
   2   8   8   32.73    3.84
   2   8   8   31.28    3.67
  -2  -8  -8   23.07    2.81
  -2  -8  -8   31.78    3.17
   2   8   8   32.18    3.71
   2   8   8   30.20    3.52
   2   8   9   78.22    5.73
   2   8   9   89.55    5.89
  -2  -8  -9   90.19    5.57
   2   8   9   85.07    6.14
   2   8   9   93.15    6.27
  -2  -8 -10   -0.21    0.64
   2   8  10    1.47    0.87
   2   8  10   -0.23    0.61
   2   8  10    0.26    0.64
   2   8  10   -0.25    0.66
   2   8  11   82.01    4.80
  -2  -8 -11   79.80    4.59
   2   8  11   77.41    4.50
  -2  -8 -12  183.60    6.67
   2   8  12  174.48    6.78
  -2  -8 -12  175.50    6.79
   2   8  12  156.20    6.03
  -2  -9   7   83.65    3.25
  -2  -9   7   84.54    3.69
  -2  -9   7   83.42    3.24
  -2  -9   7   83.06    3.20
  -2  -9   6    3.12    0.82
  -2  -9   6    2.80    0.79
  -2  -9   6    2.02    0.57
  -2  -9   6    3.46    1.01
  -2  -9   6    3.46    0.90
  -2  -9   5   88.31    5.42
  -2  -9   5   79.35    4.26
  -2  -9   5   85.99    5.30
  -2  -9   5   75.53    4.14
  -2  -9   5   77.74    4.73
  -2  -9   5   86.47    5.41
  -2  -9   5   75.93    4.68
  -2  -9   5   87.00    5.12
  -2  -9   5   82.92    4.75
  -2  -9   5   80.35    4.79
  -2  -9   4   84.00    5.71
  -2  -9   4   77.36    4.56
  -2  -9   4   87.73    5.74
  -2  -9   4   75.79    4.66
  -2  -9   4   78.51    5.14
  -2  -9   4   78.21    5.58
  -2  -9   4   71.77    5.18
  -2  -9   4   81.75    5.22
  -2  -9   4   79.82    5.50
  -2  -9   4   93.36    5.44
  -2  -9   4   70.17    4.82
  -2  -9   3   96.69    6.38
  -2  -9   3   91.65    6.32
  -2  -9   3   91.53    6.31
  -2  -9   3   91.46    5.87
  -2  -9   3   90.40    5.77
  -2  -9   3   94.23    6.32
  -2  -9   3  100.02    5.69
  -2  -9   3   89.68    6.26
  -2  -9   3   96.03    5.78
  -2  -9   3   91.95    5.85
  -2  -9   2   98.69    6.83
  -2  -9   2  114.15    7.39
  -2  -9   2  113.95    6.73
  -2  -9   2  117.79    6.83
  -2  -9   2  115.01    7.02
  -2  -9   2  117.01    6.55
  -2  -9   2  115.03    6.70
  -2  -9   2  119.86    7.19
  -2  -9   2  105.00    6.57
  -2  -9   2  119.19    6.64
  -2  -9   2  111.65    6.31
  -2  -9   1   26.16    3.12
  -2  -9   1   27.69    3.38
  -2  -9   1   22.97    2.87
  -2  -9   1   22.22    5.02
  -2  -9   1   27.49    3.20
  -2  -9   1   24.80    2.95
  -2  -9   1   25.10    2.88
  -2  -9   1   20.64    3.02
  -2  -9   1   22.07    2.99
  -2  -9   1   27.82    3.27
  -2  -9   0  195.37    9.29
  -2  -9   0  207.21   10.41
  -2  -9   0  201.42   10.10
  -2  -9   0  204.55    9.34
  -2  -9   0  207.40    9.39
  -2  -9   0  193.73    9.22
  -2  -9   0  199.32    9.85
  -2  -9   0  182.71   15.22
  -2  -9   0  202.49   10.04
  -2  -9  -1  115.24    7.46
  -2  -9  -1  120.27    6.99
  -2  -9  -1  117.58    6.52
  -2  -9  -1  113.56    6.87
  -2  -9  -1  106.93   11.60
  -2  -9  -1  116.73    6.45
  -2  -9  -1  108.29    7.03
  -2  -9  -1  107.93    6.39
  -2  -9  -2  208.05   10.43
  -2  -9  -2  200.07    9.52
  -2  -9  -2  194.92    9.18
  -2  -9  -2  203.87   10.05
  -2  -9  -2  205.72   10.32
  -2  -9  -2  200.77    9.71
  -2  -9  -2  185.36   14.67
  -2  -9  -3    9.70    2.05
  -2  -9  -3    8.21    1.80
  -2  -9  -3   11.38    3.83
   2   9   3    9.88    1.98
  -2  -9  -3   10.41    2.18
  -2  -9  -3   10.92    2.05
  -2  -9  -3   11.99    2.24
  -2  -9  -3   12.16    3.64
   2   9   4  554.52   25.06
   2   9   4  538.35   24.86
  -2  -9  -4  532.06   19.12
  -2  -9  -4  504.95   27.24
   2   9   4  530.30   18.81
  -2  -9  -4  508.52   17.92
  -2  -9  -4  504.54   26.65
  -2  -9  -4  518.13   17.11
  -2  -9  -4  527.82   19.03
  -2  -9  -5   11.94    3.86
  -2  -9  -5   18.31    4.54
  -2  -9  -5   17.96    2.30
  -2  -9  -5   18.13    2.74
   2   9   5   15.76    2.68
   2   9   5   13.29    2.34
   2   9   5   14.25    3.81
   2   9   5   20.25    4.37
  -2  -9  -5   15.27    2.63
  -2  -9  -6   10.50    2.06
  -2  -9  -6   15.83    2.21
  -2  -9  -6    7.48    3.36
   2   9   6   10.94    2.35
  -2  -9  -6   11.91    2.06
  -2  -9  -6   16.42    4.28
   2   9   6   13.36    3.70
   2   9   6   13.35    3.80
   2   9   6   14.03    2.38
   2   9   6   12.04    2.37
   2   9   7   81.66    6.29
   2   9   7   92.88    6.39
   2   9   7   86.29    5.90
  -2  -9  -7   96.44    5.73
  -2  -9  -7   97.44    5.97
  -2  -9  -8    7.08    1.55
  -2  -9  -8    9.81    1.75
   2   9   8    8.29    1.93
   2   9   8   10.78    2.15
   2   9   8    9.03    1.75
   2   9   8    9.71    1.96
  -2  -9  -9   17.23    2.23
   2   9   9   16.95    2.23
   2   9   9   17.06    2.49
   2   9   9   19.58    2.64
   2   9  10   29.97    2.98
  -2  -9 -10   31.43    2.79
   2   9  10   32.64    3.14
   2   9  10   32.07    3.04
   2   9  10   30.11    2.63
   2   9  10   31.16    2.79
   2   9  11  145.90    6.49
   2   9  11  131.84    5.44
   2   9  11  143.90    5.99
  -2  -9 -12  137.33    5.01
  -2 -10   5    0.12    0.43
  -2 -10   5    0.19    0.35
  -2 -10   5    0.29    0.36
  -2 -10   5    0.14    0.54
  -2 -10   5    0.14    0.51
  -2 -10   4    2.06    0.88
  -2 -10   4    1.15    0.71
  -2 -10   4    1.18    0.62
  -2 -10   4    1.67    0.87
  -2 -10   4    2.60    1.01
  -2 -10   4    1.78    0.72
  -2 -10   4    1.65    0.69
  -2 -10   3   -0.22    0.72
  -2 -10   3    0.20    0.69
  -2 -10   3   -0.24    0.68
  -2 -10   3    0.38    0.64
  -2 -10   3    0.74    0.66
  -2 -10   3    0.24    0.69
  -2 -10   3    0.24    0.64
  -2 -10   2   73.68    5.10
   2  10  -2   79.84    4.44
  -2 -10   2   81.65    4.98
  -2 -10   2   82.09    5.32
  -2 -10   2   83.87    5.62
  -2 -10   2   85.66    5.12
  -2 -10   1   37.46    3.47
  -2 -10   1   34.76    3.63
  -2 -10   1   37.93    3.97
  -2 -10   1   29.94    3.04
  -2 -10   1   39.55    3.40
  -2 -10   1   32.79    3.37
  -2 -10   0    3.24    1.27
  -2 -10   0    2.02    0.94
  -2 -10   0    2.95    1.10
  -2 -10   0    2.88    1.25
  -2 -10   0    1.81    0.94
  -2 -10   0    1.07    0.92
  -2 -10   0    1.81    1.03
  -2 -10   0    2.58    1.35
  -2 -10   0    1.95    0.95
  -2 -10  -1   63.85    5.43
  -2 -10  -1   66.05    4.93
  -2 -10  -1   71.00    4.70
  -2 -10  -1   76.74    5.79
  -2 -10  -1   67.46    5.39
  -2 -10  -1   72.97    5.30
  -2 -10  -1   65.35    5.43
  -2 -10  -1   67.60    4.57
  -2 -10  -2   28.80    3.00
  -2 -10  -2   26.66    3.33
   2  10   2   30.69    3.29
  -2 -10  -2   28.84    3.32
  -2 -10  -2   24.68    5.47
  -2 -10  -2   27.38    3.02
  -2 -10  -3  623.06   21.85
  -2 -10  -3  641.26   21.23
   2  10   3  624.40   20.71
  -2 -10  -3  588.33   30.63
  -2 -10  -3  606.03   20.75
  -2 -10  -4   -0.32    0.99
  -2 -10  -4    1.27    0.91
   2  10   4    2.95    1.12
  -2 -10  -4    2.08    1.28
  -2 -10  -4    1.95    2.35
   2  10   5   48.94    4.44
   2  10   5   47.21    4.09
  -2 -10  -5   41.10    4.04
  -2 -10  -5   39.20    4.11
   2  10   6  240.43   10.87
  -2 -10  -6  248.02   10.95
  -2 -10  -6  234.94   10.32
   2  10   6  240.30   11.29
  -2 -10  -7   13.94    2.07
  -2 -10  -7   16.07    2.32
  -2 -10  -7   16.12    2.13
   2  10   7   14.90    2.31
   2  10   7   18.43    2.75
   2  10   7   18.28    2.29
   2  10   7   15.93    2.37
   2  10   8   46.64    3.96
   2  10   8   51.97    4.31
  -2 -10  -8   47.08    3.56
   2  10   8   52.34    3.65
   2  10   8   45.08    3.69
  -2 -10  -8   48.64    3.82
  -2 -10  -9  128.51    5.88
   2  10   9  131.47    6.53
   2  10   9  117.28    6.22
   2  10  10   73.26    3.59
   2  10  10   82.41    4.28
   2  10  10   83.44    4.55
   2  10  10   85.78    4.62
   2  10  11   16.91    1.58
  -2 -11   4   69.21    3.10
  -2 -11   4   59.26    2.69
  -2 -11   4   63.29    3.09
  -2 -11   3   85.54    4.29
  -2 -11   3   83.11    4.25
  -2 -11   3   65.77    3.10
  -2 -11   3   85.43    4.14
  -2 -11   3   65.04    3.07
  -2 -11   3   79.28    3.80
  -2 -11   2   16.13    1.97
  -2 -11   2   12.99    1.45
  -2 -11   2   11.99    1.39
  -2 -11   2   12.33    1.56
  -2 -11   1   22.74    2.14
  -2 -11   1   29.06    2.76
  -2 -11   1   26.95    2.96
  -2 -11   1   22.68    2.14
  -2 -11   1   23.59    2.10
   2  11  -1   24.46    2.20
  -2 -11   1   25.00    2.66
  -2 -11   0    9.59    1.72
  -2 -11   0    8.62    1.36
  -2 -11   0    7.12    1.54
  -2 -11   0    9.83    1.43
  -2 -11   0    8.72    1.58
  -2 -11   0    6.63    1.51
  -2 -11   0    9.42    1.88
  -2 -11   0    7.34    1.67
  -2 -11  -1   33.20    2.98
  -2 -11  -1   29.49    3.27
  -2 -11  -1   26.78    3.19
  -2 -11  -1   32.50    3.20
  -2 -11  -2   10.84    2.16
  -2 -11  -2    8.49    1.82
  -2 -11  -2    9.02    1.95
  -2 -11  -3   77.19    5.17
  -2 -11  -3   79.55    5.70
  -2 -11  -4   93.67    5.43
  -2 -11  -4  102.42    6.41
  -2 -11  -4  114.62    6.83
   2  11   4   96.59    5.93
   2  11   5   29.81    3.29
  -2 -11  -5   35.40    3.47
   2  11   5   29.89    3.07
  -2 -11  -5   35.63    3.61
  -2 -11  -6   76.22    5.08
   2  11   6   72.82    5.09
   2  11   6   67.70    4.47
  -2 -11  -6   73.93    4.92
  -2 -11  -6   64.78    4.43
  -2 -11  -6   70.22    5.07
   2  11   6   64.69    4.43
  -2 -11  -7    4.92    1.20
   2  11   7    4.57    1.31
   2  11   7    3.06    0.97
  -2 -11  -7    4.56    1.12
  -2 -11  -7    2.02    0.97
   2  11   7    3.37    0.98
  -2 -11  -8   56.73    3.68
   2  11   8   52.93    3.59
   2  11   8   57.17    3.88
   2  11   9    0.54    0.46
   2  11   9    0.52    0.52
  -2 -11  -9    1.24    0.53
   2  11  10    7.23    0.99
   2  11  10    7.27    0.96
  -2 -12   2   55.93    2.81
  -2 -12   1   68.28    3.23
  -2 -12   1   78.86    4.02
  -2 -12   0    1.09    0.63
  -2 -12   0    0.88    0.48
  -2 -12   0    0.50    0.59
  -2 -12  -1   42.37    3.33
  -2 -12  -1   36.77    3.05
  -2 -12  -1   39.21    3.06
  -2 -12  -1   35.55    2.93
   2  12   1   39.44    2.80
   2  12   1   34.07    2.59
  -2 -12  -2    1.42    0.85
  -2 -12  -2    1.44    0.77
  -2 -12  -2    0.20    0.64
   2  12   2   -0.15    0.49
  -2 -12  -2    0.56    0.57
  -2 -12  -2    2.29    0.98
   2  12   2    1.43    0.67
  -2 -12  -3    4.41    1.10
   2  12   3    3.67    0.92
  -2 -12  -3    2.42    0.85
  -2 -12  -3    2.29    1.01
  -2 -12  -3    1.49    0.89
   2  12   4   80.27    4.90
  -2 -12  -4   83.15    5.02
  -2 -12  -4   82.68    5.12
   2  12   4   84.10    4.35
  -2 -12  -4   89.78    5.23
   2  12   5   20.94    2.34
  -2 -12  -5   25.39    2.44
  -2 -12  -5   20.86    2.45
  -2 -12  -5   25.48    2.52
  -2 -12  -5   21.40    2.43
   2  12   5   16.98    1.74
   2  12   5   21.49    2.16
  -2 -12  -6    0.86    0.72
  -2 -12  -6    0.13    0.49
  -2 -12  -6   -0.19    0.67
   2  12   6    0.50    0.57
  -2 -12  -6   -0.48    0.60
  -2 -12  -7    2.41    0.89
  -2 -12  -7    1.49    0.72
   2  12   7    1.97    0.53
   2  12   7    2.68    0.79
  -2 -12  -7    2.42    0.65
  -2 -12  -8    1.89    0.62
   2  12   8    2.50    0.55
  -2 -12  -8    3.52    0.66
  -2 -12  -9   15.59    1.27
   2  12   9   15.18    1.29
  -2 -13  -1    3.06    0.58
  -2 -13  -2    0.86    0.42
  -2 -13  -2    0.36    0.33
   2  13   2    0.08    0.29
   2  13   3    0.18    0.34
  -2 -13  -3    0.43    0.39
   2  13   4   14.33    1.32
  -2 -13  -4   15.71    1.46
  -2 -13  -4   14.80    1.49
  -2 -13  -4   16.14    1.57
  -2 -13  -5   12.94    1.25
  -2 -13  -5    9.14    0.96
  -2 -13  -5   12.81    1.36
  -2 -13  -5   11.35    1.22
  -2 -13  -6   49.59    2.59
   3 -12  -7   85.29    3.50
   3 -12  -7   81.69    3.23
   3 -12  -6  264.23    8.40
   3 -12  -6  254.75    8.34
   3 -12  -6  230.72    7.79
   3 -12  -6  239.90    7.80
   3 -12  -5   43.72    2.90
   3 -12  -5   45.51    2.91
   3 -12  -5   43.11    2.53
   3 -12  -5   46.33    2.92
   3 -12  -4    1.67    0.65
   3 -12  -4    0.88    0.59
   3 -12  -4    2.18    0.73
   3 -12  -4    1.31    0.40
   3 -12  -4    1.61    0.71
   3 -12  -3   27.83    2.26
   3 -12  -3   28.99    2.19
   3 -12  -3   27.17    2.31
   3 -12  -3   26.17    1.98
   3 -12  -3   28.20    2.18
   3 -12  -2    0.27    0.52
   3 -12  -2    0.91    0.53
   3 -12  -2    0.13    0.52
   3 -12  -2    0.64    0.46
   3 -12  -2   -0.13    0.45
   3 -12  -1   27.82    2.03
   3 -12  -1   25.48    2.02
   3 -12  -1   25.82    2.08
   3 -12   0    7.88    0.96
   3 -11  -9   72.95    3.31
   3 -11  -9   71.87    3.19
   3 -11  -8  211.66    7.34
   3 -11  -8  214.61    7.33
   3 -11  -8  222.35    7.78
   3 -11  -7   11.04    1.66
   3 -11  -7   12.32    1.64
   3 -11  -7   15.55    1.71
   3 -11  -7   13.49    1.76
   3 -11  -7   15.75    1.65
   3 -11  -7   15.22    1.56
   3 -11  -6   15.94    1.78
   3 -11  -6   17.22    2.07
   3 -11  -6   19.11    2.21
   3 -11  -6   18.00    2.19
   3 -11  -6   14.66    1.76
   3 -11  -6   18.61    2.23
   3 -11  -6   16.45    1.78
   3 -11  -6   18.93    2.15
   3 -11  -5   56.94    4.20
   3 -11  -5   55.90    3.49
   3 -11  -5   65.52    4.48
   3 -11  -5   58.56    4.30
   3 -11  -5   53.24    4.11
   3 -11  -5   56.41    3.65
   3 -11  -4    8.08    1.46
   3 -11  -4    6.19    1.53
   3 -11  -4    6.56    1.56
   3 -11  -4   10.12    1.55
   3 -11  -4    6.41    1.37
   3 -11  -4    7.99    1.76
   3 -11  -3   32.65    3.26
   3 -11  -3   28.68    2.94
   3 -11  -3   26.68    3.05
   3 -11  -3   30.36    3.12
   3 -11  -3   34.11    3.19
   3 -11  -3   30.06    2.85
   3 -11  -2    6.53    1.31
   3 -11  -2    4.40    1.31
   3 -11  -2    5.32    1.42
   3 -11  -2    3.62    1.33
   3 -11  -2    4.66    1.28
   3 -11  -2    5.30    1.40
   3 -11  -2    2.80    1.06
   3 -11  -1    4.55    1.26
   3 -11  -1    6.85    1.27
   3 -11  -1    4.99    1.37
   3 -11  -1    3.44    1.16
   3 -11  -1    6.72    1.46
   3 -11  -1    4.47    1.16
   3 -11  -1    4.83    1.29
   3 -11  -1    5.16    1.10
   3 -11   0    4.76    1.30
   3 -11   0    3.30    1.03
   3 -11   0    3.73    1.03
   3 -11   1    1.31    0.75
   3 -11   1    1.36    0.82
   3 -11   2    0.12    0.44
   3 -11   2    0.76    0.53
  -3  10  10   10.65    1.00
   3 -10 -10   10.66    1.23
   3 -10  -9   25.98    1.98
  -3  10   9   30.16    2.21
   3 -10  -9   32.07    2.59
  -3  10   8   35.61    2.72
   3 -10  -8   36.14    3.14
   3 -10  -8   35.27    2.71
   3 -10  -8   36.48    3.12
   3 -10  -8   35.39    2.91
   3 -10  -7   94.10    5.65
   3 -10  -7   88.32    5.06
   3 -10  -7   88.08    5.33
   3 -10  -7   87.75    5.42
  -3  10   7   86.89    4.80
   3 -10  -7   84.97    5.21
   3 -10  -7   85.85    4.50
   3 -10  -7   91.18    5.01
   3 -10  -6    5.51    1.38
   3 -10  -6    4.09    1.34
   3 -10  -6    5.61    1.25
   3 -10  -6    4.46    1.33
   3 -10  -6    4.70    1.38
   3 -10  -6    2.55    1.12
   3 -10  -6    4.62    1.44
   3 -10  -6    4.67    1.38
  -3  10   6    2.54    0.88
   3 -10  -5   79.08    5.51
   3 -10  -5   80.35    5.19
   3 -10  -5   81.83    5.74
   3 -10  -5   84.27    5.84
   3 -10  -5   72.45    5.46
   3 -10  -5   79.76    5.02
   3 -10  -5   77.17    4.63
   3 -10  -5   77.11    4.83
   3 -10  -5   88.33    5.95
   3 -10  -4    8.75    1.78
   3 -10  -4    7.97    1.64
   3 -10  -4    7.99    1.87
   3 -10  -4    8.92    2.00
   3 -10  -4    5.38    1.39
   3 -10  -4   10.31    2.17
   3 -10  -4    7.70    1.90
   3 -10  -4    9.80    1.93
   3 -10  -4    8.40    1.97
   3 -10  -3  187.18    8.39
   3 -10  -3  192.81    9.92
   3 -10  -3  198.99    9.65
   3 -10  -3  198.21    9.58
   3 -10  -3  189.03    9.10
   3 -10  -3  213.94    8.92
   3 -10  -3  184.79    9.80
   3 -10  -3  189.23    9.78
   3 -10  -2   13.21    2.04
   3 -10  -2   14.21    2.36
   3 -10  -2   12.20    1.77
   3 -10  -2   12.15    2.29
   3 -10  -2   16.60    2.54
   3 -10  -2   15.62    2.62
   3 -10  -2   16.92    2.60
   3 -10  -2   11.80    2.30
   3 -10  -2   15.06    2.53
   3 -10  -1   39.82    3.72
   3 -10  -1   41.88    3.42
   3 -10  -1   37.91    3.78
   3 -10  -1   38.40    3.97
   3 -10  -1   39.72    3.89
   3 -10  -1   36.86    3.92
   3 -10  -1   38.00    3.97
   3 -10  -1   36.43    3.88
   3 -10   0    4.59    1.30
   3 -10   0    3.52    1.24
   3 -10   0    3.99    1.11
   3 -10   0    4.41    1.32
   3 -10   0    2.15    1.03
   3 -10   0    3.72    1.48
   3 -10   0    6.00    1.72
   3 -10   1   15.85    2.47
   3 -10   1   17.11    2.35
   3 -10   1   18.38    2.44
   3 -10   1   11.78    2.04
   3 -10   1   10.87    2.00
   3 -10   1   14.56    2.17
   3 -10   2   15.67    2.15
   3 -10   2   11.96    1.92
   3 -10   2   16.98    2.27
   3 -10   2   16.09    2.20
   3 -10   2   17.27    2.29
   3 -10   3    5.77    1.31
   3 -10   3    6.09    1.24
   3 -10   3    4.83    1.14
   3 -10   3    4.42    1.06
   3 -10   3    5.63    1.22
   3 -10   4   87.85    4.10
   3 -10   4   84.14    4.07
   3  -9 -11   41.69    2.23
  -3   9  11   44.26    2.42
   3  -9 -10   22.34    2.13
  -3   9  10   21.53    2.05
  -3   9   9   16.43    2.07
   3  -9  -9   16.25    2.14
   3  -9  -9   13.50    1.63
   3  -9  -8    0.95    0.74
   3  -9  -8    1.50    0.93
  -3   9   8    1.32    0.82
   3  -9  -8    2.24    1.04
   3  -9  -7   60.68    4.84
   3  -9  -7   57.17    4.58
   3  -9  -7   59.41    4.32
   3  -9  -7   62.97    4.65
   3  -9  -7   68.26    4.70
  -3   9   7   50.74    4.10
   3  -9  -7   62.68    3.94
   3  -9  -6   87.83    5.95
   3  -9  -6   96.01    6.65
   3  -9  -6   86.08    6.02
   3  -9  -6   82.93    5.93
   3  -9  -6   79.08    5.78
   3  -9  -6   95.22    6.09
   3  -9  -6   87.56    5.15
   3  -9  -5   20.23    2.95
   3  -9  -5   20.77    3.14
   3  -9  -5   16.12    2.64
   3  -9  -5   25.13    5.63
   3  -9  -5   21.08    3.01
   3  -9  -5   19.06    2.91
   3  -9  -5   20.62    3.06
   3  -9  -5   17.52    2.43
   3  -9  -5   19.62    2.51
   3  -9  -4  167.57    9.50
   3  -9  -4  190.32    9.32
   3  -9  -4  185.52    9.74
   3  -9  -4  156.86   14.78
   3  -9  -4  196.80    9.82
   3  -9  -4  198.59    9.66
   3  -9  -4  191.60   10.08
   3  -9  -4  190.14    9.98
   3  -9  -4  186.25    8.63
   3  -9  -3    4.28    1.39
   3  -9  -3    3.17    1.37
   3  -9  -3    1.06    1.01
   3  -9  -3    3.82    1.50
   3  -9  -3    2.27    1.31
   3  -9  -3    4.58    1.61
   3  -9  -3    1.38    1.23
   3  -9  -3    5.33    2.82
   3  -9  -3    2.14    1.20
   3  -9  -2  244.58   11.62
   3  -9  -2  240.62   10.34
   3  -9  -2  242.27   11.50
   3  -9  -2  230.60   11.10
   3  -9  -2  243.91   11.53
   3  -9  -2  238.32   11.58
   3  -9  -2  244.70   11.76
   3  -9  -1  157.84   14.78
   3  -9  -1  169.63    9.37
   3  -9  -1  153.21    8.60
   3  -9  -1  150.61    7.52
   3  -9  -1  150.63    8.56
   3  -9  -1  150.09    8.97
   3  -9  -1  152.15    9.01
   3  -9  -1  154.99    8.94
   3  -9  -1  165.17    9.07
   3  -9  -1  158.95    8.91
   3  -9  -1  162.64    8.55
   3  -9  -1  192.21    8.35
   3  -9   0   86.30    6.16
   3  -9   0   73.84    5.23
   3  -9   0   67.41    4.39
   3  -9   0   75.18    5.51
   3  -9   0   73.15    5.72
   3  -9   0   85.77    6.19
   3  -9   0   76.92    5.73
   3  -9   0   78.35    6.00
   3  -9   0   73.19    4.82
   3  -9   0   74.04    5.63
   3  -9   0   72.75    5.63
   3  -9   1   99.21    6.55
   3  -9   1  103.06    6.31
   3  -9   1  106.21    6.58
   3  -9   1   92.11    6.54
   3  -9   1   93.54    5.83
   3  -9   1  104.40    6.25
   3  -9   1   94.75    5.40
   3  -9   1   97.18    6.62
   3  -9   1   91.85    6.34
   3  -9   1  108.67    7.09
   3  -9   1  101.51    6.53
   3  -9   1   94.76    6.46
   3  -9   1  105.97    7.13
   3  -9   2   33.28    3.35
   3  -9   2   33.91    3.63
   3  -9   2   30.88    3.62
   3  -9   2   33.33    3.57
   3  -9   2   34.54    3.71
   3  -9   2   31.51    3.54
   3  -9   2   38.64    3.92
   3  -9   2   26.08    3.07
   3  -9   3    6.29    1.54
   3  -9   3    6.09    1.47
   3  -9   3    3.19    1.22
   3  -9   3    4.48    1.48
   3  -9   3    4.20    1.39
   3  -9   3    5.74    1.53
   3  -9   3    5.34    1.46
   3  -9   3    3.83    1.38
   3  -9   3    5.17    1.22
   3  -9   4    3.51    1.10
   3  -9   4    4.38    1.13
   3  -9   4    5.20    1.34
   3  -9   4    6.33    1.36
   3  -9   4    4.39    1.17
   3  -9   4    3.82    1.01
   3  -9   4    6.06    1.36
   3  -9   5   17.13    1.98
   3  -9   5   13.36    1.83
   3  -9   5   12.48    1.59
   3  -9   5   13.76    1.68
   3  -9   5   13.99    1.69
   3  -8 -12    3.06    0.58
  -3   8  12    2.88    0.58
  -3   8  12    3.78    0.65
   3  -8 -11    4.46    0.84
  -3   8  11    2.18    0.80
  -3   8  11    4.14    1.02
  -3   8  11    3.22    0.79
   3  -8 -10    2.03    0.94
  -3   8  10    3.21    1.04
  -3   8  10    3.90    1.01
   3  -8  -9    2.61    1.06
  -3   8   9    5.82    1.28
  -3   8   9    5.79    1.45
  -3   8   8   28.13    3.11
   3  -8  -8   25.27    2.61
   3  -8  -8   21.14    2.54
   3  -8  -8   28.57    3.23
  -3   8   8   23.38    2.57
   3  -8  -7    0.90    0.67
   3  -8  -7    0.26    0.63
   3  -8  -7    1.01    0.77
   3  -8  -7    2.53    1.13
   3  -8  -7    1.36    0.88
  -3   8   7    0.82    0.88
   3  -8  -7    1.49    1.16
   3  -8  -7    1.18    0.76
  -3   8   7   -0.74    1.13
  -3   8   7    0.74    1.13
   3  -8  -6  147.82    6.99
   3  -8  -6  123.07   11.85
   3  -8  -6  132.16    7.68
   3  -8  -6  140.88    8.42
   3  -8  -6  134.64    7.80
   3  -8  -6  140.24    7.77
   3  -8  -6  141.55    8.13
   3  -8  -6  146.72    8.13
  -3   8   6  144.74   11.92
  -3   8   6  119.11   10.86
   3  -8  -5  108.86    6.03
   3  -8  -5   89.83   10.51
   3  -8  -5  108.35    7.01
   3  -8  -5  103.03    7.18
   3  -8  -5  100.18    6.74
   3  -8  -5  105.37    6.94
   3  -8  -5   97.10    6.66
  -3   8   5  107.56    9.76
  -3   8   5  107.70    9.72
   3  -8  -5  111.01    7.07
   3  -8  -5  107.15    6.40
  -3   8   4  466.67   21.49
  -3   8   4  450.74   21.31
   3  -8  -4  457.71   15.18
   3  -8  -4  441.21   17.36
   3  -8  -4  446.86   17.18
   3  -8  -4  418.12   25.03
   3  -8  -4  444.27   17.21
   3  -8  -4  476.87   17.71
   3  -8  -4  423.54   16.51
   3  -8  -4  458.86   17.02
   3  -8  -4  444.21   15.72
   3  -8  -4  458.44   17.19
   3  -8  -3 1448.14   40.05
   3  -8  -3 1479.95   43.27
   3  -8  -3 1510.86   43.57
   3  -8  -3 1426.82   43.39
   3  -8  -3 1474.60   42.87
   3  -8  -3 1496.94   41.27
   3  -8  -3 1425.35   42.90
   3  -8  -3 1508.18   42.37
   3  -8  -3 1506.99   55.83
   3  -8  -3 1494.72   43.51
   3  -8  -3 1457.08   42.80
   3  -8  -3 1478.51   42.93
   3  -8  -2  752.12   23.09
   3  -8  -2  746.80   25.65
   3  -8  -2  795.02   25.75
   3  -8  -2  794.43   25.93
   3  -8  -2  771.56   24.60
   3  -8  -2  756.19   22.59
   3  -8  -2  793.80   24.68
   3  -8  -1   35.51    2.85
   3  -8  -1   32.11    2.59
   3  -8  -1   32.97    3.93
   3  -8  -1   29.09    3.57
   3  -8  -1   30.23    3.60
   3  -8  -1   34.57    3.39
   3  -8  -1   33.61    3.31
   3  -8  -1   33.40    3.65
   3  -8  -1   30.59    3.61
   3  -8  -1   35.32    6.95
   3  -8  -1   27.23    3.56
   3  -8  -1   30.08    3.83
   3  -8  -1   33.56    3.77
   3  -8  -1   31.89    3.85
   3  -8  -1   29.82    3.62
   3  -8   0    4.85    1.27
   3  -8   0    5.93    1.20
   3  -8   0    4.19    1.48
   3  -8   0    5.71    1.74
   3  -8   0    5.15    1.52
   3  -8   0    6.17    1.72
   3  -8   0    7.38    1.88
   3  -8   0    5.59    1.56
   3  -8   0    5.99    1.25
   3  -8   0    4.02    1.50
   3  -8   0    4.80    1.29
   3  -8   0    5.20    1.57
   3  -8   0    2.05    2.21
   3  -8   0    5.80    1.69
   3  -8   0    6.36    1.72
   3  -8   0    4.17    1.38
   3  -8   0    5.10    1.42
   3  -8   1  729.51   24.62
   3  -8   1  765.62   24.13
   3  -8   1  738.70   25.26
   3  -8   1  715.06   24.96
   3  -8   1  772.69   24.95
   3  -8   1  734.89   24.76
   3  -8   1  754.23   25.21
   3  -8   1  784.63   22.09
   3  -8   1  723.97   24.82
   3  -8   1  754.74   24.72
   3  -8   1  709.35   22.18
   3  -8   1  720.41   23.86
   3  -8   1  775.76   35.29
   3  -8   1  722.04   21.82
   3  -8   1  710.83   21.24
   3  -8   1  709.53   24.91
   3  -8   1  758.12   22.81
   3  -8   1  717.38   24.10
   3  -8   1  763.80   22.71
   3  -8   2  659.05   22.49
   3  -8   2  649.86   21.70
   3  -8   2  663.29   22.55
   3  -8   2  664.82   22.82
   3  -8   2  653.31   21.79
   3  -8   2  665.18   22.83
   3  -8   2  666.76   19.94
   3  -8   2  671.25   21.21
   3  -8   2  646.24   22.92
   3  -8   2  640.70   22.71
   3  -8   2  637.47   21.58
   3  -8   2  603.07   19.35
   3  -8   2  650.47   20.99
   3  -8   2  655.52   18.97
   3  -8   2  651.26   21.15
   3  -8   2  662.24   20.74
   3  -8   2  640.27   19.89
   3  -8   2  648.93   19.88
   3  -8   3   52.85    3.37
   3  -8   3   49.24    4.57
   3  -8   3   53.30    4.33
   3  -8   3   52.79    4.05
   3  -8   3   59.14    5.19
   3  -8   3   57.62    4.33
   3  -8   3   55.11    4.95
   3  -8   3   48.93    4.59
   3  -8   3   48.36    4.51
   3  -8   3   46.81    4.41
   3  -8   3   53.05    3.75
   3  -8   3   54.77    4.73
   3  -8   3   48.96    4.35
   3  -8   4   86.90    4.39
   3  -8   4   79.44    4.67
   3  -8   4   71.20    5.27
   3  -8   4   81.23    5.38
   3  -8   4   87.42    5.20
   3  -8   4   77.90    5.82
   3  -8   4   69.53    5.21
   3  -8   4   90.81    5.25
   3  -8   4   80.53    5.54
   3  -8   4   73.75    5.38
   3  -8   5   16.84    1.93
   3  -8   5   15.44    2.19
   3  -8   5   15.17    1.94
   3  -8   5   16.17    2.20
   3  -8   5   15.48    2.13
   3  -8   5   13.73    2.24
   3  -8   5   14.23    2.27
   3  -8   5   18.25    2.13
   3  -8   6   59.46    4.07
   3  -8   6   66.79    4.01
   3  -8   6   63.79    3.73
   3  -8   7  229.84    7.74
  -3   7  12    6.65    1.02
  -3   7  12    5.97    0.97
  -3   7  12    5.10    0.96
  -3   7  11    2.05    0.85
  -3   7  11    2.26    0.99
   3  -7 -11    1.76    0.70
  -3   7  11    2.68    0.94
  -3   7  10   30.29    3.11
   3  -7 -10   33.89    3.17
   3  -7 -10   32.33    2.98
  -3   7  10   33.47    3.10
  -3   7   9   23.62    2.96
   3  -7  -9   23.38    2.76
   3  -7  -9   22.40    2.74
  -3   7   9   22.32    2.65
   3  -7  -8  118.66    6.42
  -3   7   8  121.24    7.22
   3  -7  -8  126.09    6.91
  -3   7   8  132.42   11.37
  -3   7   8  120.48   10.94
   3  -7  -8  134.82    7.41
  -3   7   8  114.30    6.61
   3  -7  -7  114.28    6.94
  -3   7   7  108.63    6.78
  -3   7   7  117.44   10.73
  -3   7   7  122.76   10.95
  -3   7   7  104.35    6.14
   3  -7  -7  117.13    6.51
   3  -7  -7  111.37    7.05
   3  -7  -7  105.40    6.37
   3  -7  -7  112.17    5.55
   3  -7  -7  102.37    6.04
   3  -7  -7  115.20    6.47
   3  -7  -6  732.58   22.13
   3  -7  -6  714.88   31.63
   3  -7  -6  741.37   23.83
   3  -7  -6  736.77   24.67
   3  -7  -6  733.47   23.74
  -3   7   6  726.23   30.85
  -3   7   6  759.50   31.28
   3  -7  -6  746.15   24.11
   3  -7  -6  693.52   23.41
   3  -7  -6  746.87   23.57
   3  -7  -5  443.69   15.19
   3  -7  -5  437.72   23.99
   3  -7  -5  438.84   16.65
   3  -7  -5  479.31   17.64
   3  -7  -5  436.46   16.53
  -3   7   5  475.17   22.28
  -3   7   5  491.20   22.69
   3  -7  -5  451.99   16.68
   3  -7  -5  438.60   16.41
   3  -7  -5  469.49   16.82
   3  -7  -5  414.14   15.50
   3  -7  -4  354.51   13.15
   3  -7  -4  381.57   22.24
   3  -7  -4  372.27   14.73
   3  -7  -4  364.72   14.93
   3  -7  -4  376.67   14.62
  -3   7   4  375.56   18.83
  -3   7   4  353.59   18.41
   3  -7  -4  360.37   14.33
   3  -7  -4  341.57   14.11
   3  -7  -4  373.42   14.71
   3  -7  -4  373.04   14.17
   3  -7  -4  365.64   14.24
   3  -7  -3  192.35    8.56
   3  -7  -3  189.80   15.23
  -3   7   3  188.03   11.91
  -3   7   3  204.88   12.42
   3  -7  -3  202.31    9.90
   3  -7  -3  198.59    9.89
   3  -7  -3  179.75    9.23
   3  -7  -3  185.34    9.23
   3  -7  -3  178.12    9.40
   3  -7  -3  180.58    9.18
   3  -7  -3  189.74    9.37
   3  -7  -3  186.95    9.48
   3  -7  -2  130.85    6.32
  -3   7   2  121.13    8.73
  -3   7   2  122.00    8.78
   3  -7  -2  123.11    7.51
   3  -7  -2  130.47    7.52
   3  -7  -2  130.85    7.14
   3  -7  -2  118.05   12.07
   3  -7  -2  125.07    7.47
   3  -7  -2  118.31    7.43
   3  -7  -2  118.41    7.05
   3  -7  -2  138.57    7.70
   3  -7  -2  122.71    6.90
   3  -7  -2  122.75    7.13
   3  -7  -2  123.47    7.22
   3  -7  -2  123.61    6.51
   3  -7  -1  208.42    9.99
   3  -7  -1  200.72   16.02
   3  -7  -1  225.72    9.77
   3  -7  -1  216.19   10.18
   3  -7  -1  210.87    9.99
   3  -7  -1  220.15   10.28
   3  -7  -1  212.63    8.19
   3  -7  -1  227.25   10.71
   3  -7  -1  220.44   10.35
   3  -7  -1  228.54   10.53
   3  -7  -1  207.84    9.55
   3  -7  -1  220.35    8.76
   3  -7  -1  221.44    8.71
   3  -7  -1  194.03   10.02
   3  -7  -1  240.47   10.98
   3  -7  -1  228.89   10.74
   3  -7  -1  222.22   10.32
   3  -7  -1  221.17    9.03
   3  -7  -1  205.39   10.24
   3  -7  -1  228.07    9.46
   3  -7   0  112.90   11.53
   3  -7   0   93.49    4.98
   3  -7   0   83.08    5.83
   3  -7   0   79.96    5.45
   3  -7   0   85.94    4.64
   3  -7   0   86.23    6.07
   3  -7   0   92.68    5.54
   3  -7   0   90.59    6.28
   3  -7   0   87.03    6.19
   3  -7   0   85.28    5.83
   3  -7   0   81.38    5.30
   3  -7   0   83.09    5.90
   3  -7   0   86.24    4.80
   3  -7   0   86.18    4.97
   3  -7   0   76.17    5.84
   3  -7   0   86.05    6.13
   3  -7   0   90.03    6.08
   3  -7   0   89.77    6.17
   3  -7   0   79.12    4.63
   3  -7   0   88.18    5.32
   3  -7   1   11.73    2.32
   3  -7   1   12.06    2.40
   3  -7   1   16.89    2.33
   3  -7   1   19.32    1.89
   3  -7   1    9.83    1.74
   3  -7   1    9.90    1.44
   3  -7   1    9.96    1.99
   3  -7   1   10.01    2.07
   3  -7   1   14.39    2.25
   3  -7   1   13.69    1.89
   3  -7   1    9.87    1.54
   3  -7   1   13.86    2.48
   3  -7   1   10.67    1.80
   3  -7   1   11.67    2.24
   3  -7   1   13.61    2.41
   3  -7   1   11.86    2.32
   3  -7   1    7.74    1.85
   3  -7   1   10.60    1.61
   3  -7   1   16.32    2.54
   3  -7   1    6.46    2.83
   3  -7   1   10.76    1.75
   3  -7   2   56.23    8.13
   3  -7   2   79.58    4.73
   3  -7   2   64.16    5.37
   3  -7   2   78.38    5.48
   3  -7   2   73.35    5.12
   3  -7   2   79.43    6.16
   3  -7   2   81.55    4.71
   3  -7   2   77.92    6.11
   3  -7   2   72.61    5.35
   3  -7   2   74.75    5.31
   3  -7   2   69.30    4.44
   3  -7   2   70.97    3.79
   3  -7   2   68.21    4.19
   3  -7   2   75.14    4.92
   3  -7   2   77.33    5.91
   3  -7   2   77.56    5.91
   3  -7   2   73.96    5.51
   3  -7   2   72.20    5.65
   3  -7   2   76.17    4.22
   3  -7   2   73.51    4.62
   3  -7   2   76.07    5.30
   3  -7   2   79.51    4.30
   3  -7   3    3.27    1.37
   3  -7   3    3.83    1.46
   3  -7   3    3.03    1.09
   3  -7   3    4.35    1.21
   3  -7   3    4.16    1.09
   3  -7   3    4.83    1.13
   3  -7   3    3.13    1.08
   3  -7   3    3.09    0.96
   3  -7   3    3.65    1.52
   3  -7   3    3.39    0.88
   3  -7   3    1.66    0.76
   3  -7   3    3.85    1.47
   3  -7   3    2.59    1.08
   3  -7   3    3.13    1.06
   3  -7   3    2.22    1.23
   3  -7   3    2.81    0.96
   3  -7   3    2.26    1.02
   3  -7   3    2.28    1.15
   3  -7   3    4.60    1.62
   3  -7   3    2.79    1.26
   3  -7   4  502.50   18.90
   3  -7   4  538.27   16.23
   3  -7   4  500.68   17.15
   3  -7   4  514.47   15.72
   3  -7   4  477.53   15.15
   3  -7   4  484.87   15.40
   3  -7   4  467.43   17.81
   3  -7   4  479.81   15.20
   3  -7   4  486.49   16.81
   3  -7   4  464.50   16.48
   3  -7   4  482.51   15.05
   3  -7   4  497.14   16.43
   3  -7   4  508.98   18.14
   3  -7   4  483.67   18.04
   3  -7   4  492.57   17.63
   3  -7   4  491.04   16.16
   3  -7   4  475.04   17.91
   3  -7   4  481.85   17.55
   3  -7   5    3.95    1.43
   3  -7   5    2.73    1.02
   3  -7   5    3.81    1.11
   3  -7   5    5.05    1.47
   3  -7   5    4.13    1.31
   3  -7   5    4.50    1.55
   3  -7   5    3.35    0.97
   3  -7   5    3.62    1.31
   3  -7   5    5.14    1.51
   3  -7   5    3.84    1.27
   3  -7   5    5.59    1.38
   3  -7   5    5.25    1.45
   3  -7   6    8.44    1.53
   3  -7   6    9.22    1.73
   3  -7   6   10.68    1.79
   3  -7   6   11.03    1.44
   3  -7   6    9.83    1.94
   3  -7   6   11.90    1.77
   3  -7   6   11.45    1.90
   3  -7   6    9.22    1.47
   3  -7   6    7.36    1.57
   3  -7   7   52.30    3.27
   3  -7   7   47.88    3.79
   3  -7   7   50.17    3.25
   3  -7   7   54.57    3.66
   3  -7   8   12.83    1.51
   3  -7   8   11.65    1.35
   3  -7   8   13.33    1.31
  -3   6  13    1.43    0.43
   3  -6 -13    2.05    0.49
  -3   6  13    1.53    0.39
  -3   6  12    6.85    1.13
  -3   6  12    7.78    1.34
  -3   6  12    6.34    1.17
   3  -6 -12    6.27    1.22
  -3   6  11    1.46    0.81
  -3   6  11    0.22    0.67
   3  -6 -11    1.55    0.81
   3  -6 -11    0.22    0.71
  -3   6  11    0.21    0.66
   3  -6 -11    1.42    0.63
  -3   6  10   15.50    2.43
   3  -6 -10   17.09    2.26
   3  -6 -10   17.71    2.48
  -3   6  10   15.18    2.24
   3  -6 -10   13.32    1.98
  -3   6   9    2.10    1.17
   3  -6  -9    0.28    0.75
  -3   6   9    1.08    0.87
   3  -6  -9    0.24    0.74
   3  -6  -8   45.66    4.00
  -3   6   8   41.97    6.34
  -3   6   8   43.50    6.45
  -3   6   8   44.60    4.26
  -3   6   8   38.08    3.69
   3  -6  -8   37.02    3.78
   3  -6  -7   60.30    4.61
   3  -6  -7   47.70    3.94
   3  -6  -7   66.83    4.93
  -3   6   7   64.14    7.77
  -3   6   7   52.26    7.05
  -3   6   7   57.78    4.79
  -3   6   7   54.41    4.35
   3  -6  -6   16.38    1.98
  -3   6   6   13.46    1.99
   3  -6  -6   17.72    2.55
   3  -6  -6   17.14    2.39
   3  -6  -6   15.18    2.46
   3  -6  -6   22.25    2.69
   3  -6  -6   16.54    2.27
   3  -6  -6   20.72    2.48
  -3   6   6   16.75    3.78
  -3   6   6   22.39    4.47
   3  -6  -5    3.72    1.18
   3  -6  -5    2.28    0.95
   3  -6  -5    4.56    1.34
   3  -6  -5    1.52    0.95
   3  -6  -5    0.75    1.14
  -3   6   5    2.44    1.86
  -3   6   5    1.86    1.77
   3  -6  -5    6.84    1.42
   3  -6  -5    3.94    1.30
   3  -6  -5    2.96    1.24
   3  -6  -4  974.06   28.94
   3  -6  -4 1013.15   30.04
   3  -6  -4  988.22   30.33
   3  -6  -4  972.66   29.57
   3  -6  -4  986.34   38.67
  -3   6   4 1107.56   36.47
  -3   6   4 1052.34   35.77
   3  -6  -4  938.93   35.62
   3  -6  -4  991.51   29.53
   3  -6  -4  976.36   29.66
   3  -6  -4  958.88   29.06
   3  -6  -4  985.78   29.48
   3  -6  -4  994.11   28.50
   3  -6  -3  296.46   12.16
   3  -6  -3  302.66   11.95
   3  -6  -3  289.89   11.82
   3  -6  -3  289.24   11.07
   3  -6  -3  290.00   18.10
  -3   6   3  316.67   15.84
  -3   6   3  307.18   15.44
   3  -6  -3  288.54   11.12
   3  -6  -3  298.44   12.24
   3  -6  -3  297.11   11.90
   3  -6  -3  278.78   16.18
   3  -6  -3  297.60   11.82
   3  -6  -3  324.75   12.40
   3  -6  -2   23.46    2.84
   3  -6  -2   17.71    2.49
   3  -6  -2   15.04    2.30
   3  -6  -2   13.90    3.35
   3  -6  -2   20.45    2.56
   3  -6  -2   13.41    3.73
   3  -6  -2   14.14    2.10
   3  -6  -2   15.38    2.38
   3  -6  -2   16.91    2.45
   3  -6  -2   18.36    2.51
   3  -6  -2   15.34    2.19
  -3   6   2   14.71    2.90
  -3   6   2   14.11    2.88
   3  -6  -2   16.49    2.34
   3  -6  -2   15.80    2.08
  -3   6   1  299.43   13.27
  -3   6   1  277.74   12.86
   3  -6  -1  255.18   10.75
   3  -6  -1  255.13   10.90
   3  -6  -1  272.46   10.16
   3  -6  -1  264.39   11.25
   3  -6  -1  265.18   10.69
   3  -6  -1  255.33   11.13
   3  -6  -1  255.69   11.13
   3  -6  -1  254.24   10.74
   3  -6  -1  256.32   10.69
   3  -6  -1  264.52   11.20
   3  -6  -1  261.91   10.90
   3  -6   0   18.91    1.96
   3  -6   0   15.98    2.10
   3  -6   0   14.25    2.22
   3  -6   0   18.77    2.53
   3  -6   0   15.84    2.37
   3  -6   0   14.73    2.09
   3  -6   0   15.28    2.28
   3  -6   0   12.71    2.13
   3  -6   0   12.81    3.88
   3  -6   0   16.54    2.34
   3  -6   0   11.27    2.06
   3  -6   0   18.52    2.57
   3  -6   0   19.07    2.00
   3  -6   0   19.31    2.46
   3  -6   0   15.87    2.13
   3  -6   0   14.65    2.24
   3  -6   0   11.79    3.07
   3  -6   0   17.02    2.12
   3  -6   1   54.34    6.48
   3  -6   1   70.79    8.49
   3  -6   1   60.60    3.87
   3  -6   1   62.22    4.72
   3  -6   1   55.52    4.26
   3  -6   1   61.86    4.89
   3  -6   1   60.82    4.29
   3  -6   1   59.28    3.79
   3  -6   1   54.82    4.71
   3  -6   1   62.44    4.78
   3  -6   1   65.88    4.81
   3  -6   1   58.19    3.65
   3  -6   1   58.27    3.47
   3  -6   1   55.79    4.09
   3  -6   1   58.94    3.61
   3  -6   1   60.87    4.81
   3  -6   1   61.69    4.02
   3  -6   1   57.68    3.81
   3  -6   1   54.54    4.63
   3  -6   1   58.64    4.77
   3  -6   1   59.24    4.64
   3  -6   1   59.64    4.72
   3  -6   1   57.67    4.58
   3  -6   1   59.76    4.02
   3  -6   2   17.43    4.20
   3  -6   2   11.85    1.75
   3  -6   2   17.62    2.53
   3  -6   2   15.11    2.29
   3  -6   2   20.57    2.95
   3  -6   2   14.91    1.91
   3  -6   2   23.89    3.15
   3  -6   2   14.17    2.20
   3  -6   2   19.38    2.57
   3  -6   2   16.11    1.97
   3  -6   2   20.48    2.17
   3  -6   2   19.38    2.31
   3  -6   2   14.71    1.88
   3  -6   2   15.52    2.52
   3  -6   2   16.57    2.54
   3  -6   2   17.54    2.58
   3  -6   2   12.07    2.10
   3  -6   2   12.34    1.86
   3  -6   2   16.85    1.93
   3  -6   2   17.00    2.37
   3  -6   2   16.00    1.83
   3  -6   3 1511.70   42.46
   3  -6   3 1480.16   42.34
   3  -6   3 1501.54   42.50
   3  -6   3 1435.36   41.12
   3  -6   3 1444.61   39.93
   3  -6   3 1472.93   39.48
   3  -6   3 1425.94   40.82
   3  -6   3 1481.16   39.60
   3  -6   3 1430.33   40.80
   3  -6   3 1451.52   39.30
   3  -6   3 1469.29   40.12
   3  -6   3 1449.95   39.69
   3  -6   3 1472.55   40.81
   3  -6   3 1498.42   42.77
   3  -6   3 1458.39   40.29
   3  -6   3 1465.52   41.77
   3  -6   3 1467.75   40.29
   3  -6   3 1476.71   42.29
   3  -6   3 1514.23   41.44
   3  -6   4  601.81   20.56
   3  -6   4  629.18   22.24
   3  -6   4  659.91   19.57
   3  -6   4  607.74   19.13
   3  -6   4  612.42   19.57
   3  -6   4  615.27   19.12
   3  -6   4  610.87   19.09
   3  -6   4  635.18   18.82
   3  -6   4  636.71   19.18
   3  -6   4  648.51   20.56
   3  -6   4  661.36   19.98
   3  -6   4  606.89   21.58
   3  -6   4  638.03   20.47
   3  -6   4  624.84   20.01
   3  -6   4  631.75   21.18
   3  -6   4  638.87   19.82
   3  -6   4  586.55   21.22
   3  -6   4  617.74   21.31
   3  -6   4  613.56   21.52
   3  -6   4  632.84   21.16
   3  -6   5  135.43    8.22
   3  -6   5  134.91    7.35
   3  -6   5  143.51    6.61
   3  -6   5  119.49    7.96
   3  -6   5  136.49    6.48
   3  -6   5  135.67    6.38
   3  -6   5  141.40    6.23
   3  -6   5  133.03    6.79
   3  -6   5  138.24    6.34
   3  -6   5  142.04    7.81
   3  -6   5  126.41    7.07
   3  -6   5  132.47    6.18
   3  -6   5  133.63    6.98
   3  -6   5  136.62    7.71
   3  -6   5  132.28    6.64
   3  -6   5  125.13    7.56
   3  -6   5  137.07    7.56
   3  -6   5  122.81    7.50
   3  -6   6  134.94    6.24
   3  -6   6  128.24    7.62
   3  -6   6  141.77    7.22
   3  -6   6  139.39    8.23
   3  -6   6  133.95    6.30
   3  -6   6  130.58    7.37
   3  -6   6  137.47    6.45
   3  -6   6  122.84    7.20
   3  -6   6  118.35    7.14
   3  -6   6  142.76    7.22
   3  -6   6  124.08    5.94
   3  -6   6  137.82    6.96
   3  -6   7    5.43    1.14
   3  -6   7    4.89    1.07
   3  -6   7    4.25    1.25
   3  -6   7    6.80    1.71
   3  -6   7    3.40    1.18
   3  -6   7    3.17    1.08
   3  -6   8   24.50    2.34
   3  -6   8   23.52    2.41
   3  -6   8   28.92    2.38
   3  -6   8   24.46    2.64
   3  -6   8   29.17    2.46
   3  -6   9   37.43    2.30
   3  -6   9   37.35    2.25
   3  -6   9   37.37    2.37
   3  -6   9   32.46    1.85
   3  -5 -13   54.51    2.75
  -3   5  13   54.09    2.80
  -3   5  13   49.53    2.72
   3  -5 -12   12.51    1.83
   3  -5 -12    9.70    1.54
  -3   5  12   12.30    1.72
  -3   5  12   11.12    1.66
  -3   5  12   12.17    1.53
   3  -5 -11   15.64    2.20
   3  -5 -11   12.17    2.06
  -3   5  11   11.83    2.01
  -3   5  11   12.69    1.97
  -3   5  11   13.41    2.03
   3  -5 -10    1.45    1.09
  -3   5  10    1.64    0.93
  -3   5  10    0.87    0.94
   3  -5 -10    0.59    0.67
   3  -5  -9    6.15    1.44
  -3   5   9    2.88    1.32
   3  -5  -9    5.19    1.23
   3  -5  -9    4.28    1.51
  -3   5   9    3.37    1.78
  -3   5   9    3.82    2.02
  -3   5   9    5.73    2.56
  -3   5   9    9.33    2.90
  -3   5   9    4.98    1.58
   3  -5  -8  277.51   11.28
  -3   5   8  283.56   11.96
   3  -5  -8  258.59   10.52
   3  -5  -8  284.19   12.17
  -3   5   8  298.94   17.56
  -3   5   8  303.96   17.74
  -3   5   8  274.50   12.25
   3  -5  -7   49.13    3.92
  -3   5   7   34.43    3.45
   3  -5  -7   37.98    3.69
  -3   5   7   38.34    5.85
  -3   5   7   41.91    6.09
  -3   5   7   43.13    4.06
  -3   5   6    0.51    0.68
   3  -5  -6    1.34    0.76
   3  -5  -6    0.89    0.68
   3  -5  -6    1.86    0.95
   3  -5  -6    0.95    0.77
   3  -5  -6    0.93    0.69
   3  -5  -6    0.23    0.62
  -3   5   6    0.62    1.16
  -3   5   6    0.63    1.18
   3  -5  -5    2.35    1.01
   3  -5  -5    1.89    1.36
  -3   5   5    2.80    1.71
  -3   5   5    1.14    1.23
   3  -5  -5    2.70    0.91
   3  -5  -5    1.12    0.80
   3  -5  -5    1.53    1.23
   3  -5  -4   25.63    2.51
   3  -5  -4   29.85    5.00
  -3   5   4   36.58    4.89
  -3   5   4   33.39    4.78
   3  -5  -4   29.30    4.50
   3  -5  -3  821.62   23.97
   3  -5  -3  859.14   32.84
   3  -5  -3  815.83   24.10
   3  -5  -3  805.68   30.65
   3  -5  -2   18.45    4.16
   3  -5  -2   15.72    3.33
   3  -5  -2   16.93    2.02
   3  -5  -2   16.32    1.95
   3  -5  -2   16.11    2.42
   3  -5  -1   94.88    4.77
   3  -5   0    6.02    2.29
  -3   5   0    4.68    1.42
  -3   5   0    8.64    1.85
   3  -5   0    8.52    2.44
   3  -5   0   10.26    1.57
   3  -5   1  391.26   13.12
   3  -5   1  419.59   20.86
   3  -5   1  365.21   18.05
   3  -5   2    6.00    2.09
   3  -5   2    9.46    2.92
   3  -5   2    7.75    1.40
   3  -5   2    6.14    1.17
   3  -5   2    9.69    1.50
   3  -5   2    5.83    1.32
   3  -5   3  162.37    7.19
   3  -5   3  162.73    7.10
   3  -5   3  162.06    8.38
   3  -5   3  170.38    8.82
   3  -5   3  150.42    8.38
   3  -5   3  174.51    7.36
   3  -5   3  163.57    7.40
   3  -5   3  163.76    7.73
   3  -5   3  152.16    7.09
   3  -5   3  167.43    7.07
   3  -5   3  163.94    6.93
   3  -5   3  166.56    8.04
   3  -5   3  160.00    7.24
   3  -5   3  153.96    8.00
   3  -5   3  162.07    8.21
   3  -5   3  160.03    8.13
   3  -5   3  156.91    8.08
   3  -5   3  155.93    6.67
   3  -5   3  151.64    6.57
   3  -5   3  164.15    6.89
   3  -5   3  159.40    7.58
   3  -5   3  161.60    7.34
   3  -5   4   27.25    3.42
   3  -5   4   29.60    2.78
   3  -5   4   26.65    3.33
   3  -5   4   30.58    3.23
   3  -5   4   23.08    2.69
   3  -5   4   31.22    2.97
   3  -5   4   31.72    2.79
   3  -5   4   30.49    2.74
   3  -5   4   26.44    2.60
   3  -5   4   28.38    2.37
   3  -5   4   24.88    2.38
   3  -5   4   26.66    2.74
   3  -5   4   25.83    2.86
   3  -5   4   30.20    2.72
   3  -5   4   26.62    3.27
   3  -5   4   29.19    3.24
   3  -5   4   26.41    2.75
   3  -5   4   29.57    3.32
   3  -5   4   30.38    3.01
   3  -5   4   23.17    2.98
   3  -5   4   29.18    3.25
   3  -5   4   24.42    2.93
   3  -5   5  449.64   15.10
   3  -5   5  446.00   15.85
   3  -5   5  448.95   14.70
   3  -5   5  422.66   14.63
   3  -5   5  447.70   14.59
   3  -5   5  452.10   14.84
   3  -5   5  449.02   15.75
   3  -5   5  449.12   17.45
   3  -5   5  476.69   15.12
   3  -5   5  450.95   17.17
   3  -5   5  446.96   16.25
   3  -5   5  429.89   14.63
   3  -5   5  438.81   15.28
   3  -5   5  450.29   16.58
   3  -5   5  460.06   16.64
   3  -5   5  427.25   15.04
   3  -5   5  422.86   16.34
   3  -5   5  451.28   16.16
   3  -5   5  452.69   16.73
   3  -5   6   38.47    3.38
   3  -5   6   39.00    3.67
   3  -5   6   38.67    3.25
   3  -5   6   42.85    3.79
   3  -5   6   37.19    4.17
   3  -5   6   34.17    3.80
   3  -5   6   38.10    3.08
   3  -5   6   36.96    3.67
   3  -5   6   42.18    3.27
   3  -5   6   39.53    3.48
   3  -5   6   36.09    3.57
   3  -5   6   34.20    3.70
   3  -5   6   38.10    3.25
   3  -5   6   37.20    3.75
   3  -5   6   38.74    3.86
   3  -5   7   11.10    1.62
   3  -5   7   11.33    1.92
   3  -5   7    7.89    1.70
   3  -5   7   10.60    1.66
   3  -5   7   12.10    1.87
   3  -5   7   10.02    1.92
   3  -5   7    7.82    1.68
   3  -5   7    9.67    1.58
   3  -5   7   11.19    1.68
   3  -5   7    8.83    1.85
   3  -5   7    7.42    1.89
   3  -5   7   12.07    2.08
   3  -5   7   10.50    1.86
   3  -5   8  138.69    6.03
   3  -5   8  142.57    6.83
   3  -5   8  128.94    6.55
   3  -5   8  117.96    5.68
   3  -5   8  129.18    6.88
   3  -5   8  138.95    5.67
   3  -5   8  130.35    6.44
   3  -5   8  124.38    7.11
   3  -5   8  124.95    6.41
   3  -5   9    3.25    0.93
   3  -5   9    2.20    0.86
   3  -5   9    3.37    0.88
   3  -5  10  121.82    4.78
   3  -5  10  130.70    4.69
   3  -4 -13   15.31    1.54
  -3   4  12  144.79    6.72
   3  -4 -12  142.41    6.71
   3  -4 -12  142.25    6.81
  -3   4  12  144.51    6.67
  -3   4  11   15.20    2.35
  -3   4  11   16.04    2.19
   3  -4 -11   15.69    2.36
  -3   4  11   12.84    2.18
  -3   4  10   14.69    2.48
   3  -4 -10   12.69    2.01
  -3   4  10   10.45    2.04
  -3   4  10   14.71    2.36
  -3   4   9   -0.20    0.48
   3  -4  -9    0.20    0.62
  -3   4   9    0.71    1.33
  -3   4   9    0.74    1.39
  -3   4   9    0.67    1.26
  -3   4   9   -0.67    0.73
  -3   4   9    0.31    0.83
  -3   4   9    1.20    0.97
   3  -4  -9    0.47    0.67
   3  -4  -9   -0.32    0.90
   3  -4  -8    0.42    0.60
  -3   4   8   -0.67    0.72
  -3   4   8    0.68    1.26
  -3   4   8    0.30    0.73
   3  -4  -8   -0.23    0.64
  -3   4   8    0.29    0.69
   3  -4  -8   -0.30    0.80
   3  -4  -7   13.69    2.06
   3  -4  -7   10.51    1.71
  -3   4   7    9.38    2.87
  -3   4   7    8.90    2.67
  -3   4   7    8.83    1.83
  -3   4   7    7.69    1.68
   3  -4  -7    7.98    1.48
   3  -4  -6    4.67    1.30
   3  -4  -6    7.89    2.05
  -3   4   6    7.97    2.61
  -3   4   6    5.80    2.17
  -3   4   6    6.30    1.53
   3  -4  -6    8.41    1.68
   3  -4  -5 1079.93   30.19
   3  -4  -5 1161.60   31.78
   3  -4  -5 1058.23   36.15
   3  -4  -4   91.18    4.86
   3  -4  -4  105.61    8.74
   3  -4  -4  105.70    5.53
   3  -4  -4  112.17    8.53
   3  -4  -3  742.63   21.86
   3  -4  -3  760.32   28.99
   3  -4  -3  774.88   22.24
   3  -4  -3  730.67   27.69
   3  -4  -2  452.61   18.16
   3  -4  -2  518.38   15.94
   3  -4  -2  523.18   15.78
   3  -4  -2  487.67   20.85
   3  -4  -2  560.24   22.94
   3  -4  -1 2061.85   54.43
   3  -4  -1 2139.68   62.03
   3  -4  -1 2042.20   52.64
   3  -4   0    2.39    0.77
   3  -4   0    3.31    1.68
   3  -4   0    3.29    1.52
   3  -4   0    2.40    0.66
   3  -4   1 2652.84   74.11
   3  -4   1 2488.82   64.74
   3  -4   1 2500.61   71.78
   3  -4   2  167.41   11.43
   3  -4   2  169.01   10.57
   3  -4   2  167.96    6.97
   3  -4   3   84.75    7.04
   3  -4   3   94.19    4.64
   3  -4   4  960.69   27.52
   3  -4   4 1023.47   28.37
   3  -4   4 1019.50   30.54
   3  -4   4  969.62   29.34
   3  -4   4 1069.42   30.63
   3  -4   4 1062.50   28.52
   3  -4   4  968.33   28.73
   3  -4   4  966.02   28.72
   3  -4   4  992.53   29.46
   3  -4   4  977.54   29.37
   3  -4   4  995.32   28.52
   3  -4   4  991.62   28.11
   3  -4   4  998.58   29.85
   3  -4   4  985.20   29.45
   3  -4   4  991.89   30.09
   3  -4   4  963.81   31.81
   3  -4   4 1006.55   28.64
   3  -4   4 1001.42   28.12
   3  -4   4  992.26   28.26
   3  -4   4 1020.62   28.20
   3  -4   5  202.70    9.10
   3  -4   5  194.53    8.98
   3  -4   5  215.50    8.83
   3  -4   5  199.51    8.29
   3  -4   5  201.44    8.32
   3  -4   5  197.61    8.26
   3  -4   5  199.20    9.44
   3  -4   5  200.37    9.35
   3  -4   5  212.59   10.26
   3  -4   5  217.00    9.67
   3  -4   5  190.42    9.63
   3  -4   5  203.11    8.35
   3  -4   5  198.82    9.37
   3  -4   5  196.74    8.30
   3  -4   5  206.33    9.57
   3  -4   5  195.86    9.75
   3  -4   5  191.96    7.72
   3  -4   5  212.60    8.58
   3  -4   5  207.12    8.65
   3  -4   6 1005.85   30.21
   3  -4   6 1012.34   30.31
   3  -4   6  980.56   29.59
   3  -4   6 1026.23   29.04
   3  -4   6 1023.30   31.00
   3  -4   6  992.56   29.24
   3  -4   6  963.04   30.35
   3  -4   6  994.74   30.62
   3  -4   6 1025.73   31.75
   3  -4   6 1022.30   28.70
   3  -4   6 1080.90   31.39
   3  -4   6  985.12   29.45
   3  -4   6  958.19   30.34
   3  -4   6 1026.09   29.01
   3  -4   6 1040.45   31.43
   3  -4   6 1055.96   29.46
   3  -4   7   10.24    2.13
   3  -4   7   14.84    2.37
   3  -4   7   15.48    1.86
   3  -4   7   14.25    2.25
   3  -4   7   14.41    1.97
   3  -4   7   11.30    1.99
   3  -4   7   16.78    2.11
   3  -4   7   15.31    2.48
   3  -4   7   12.92    2.21
   3  -4   7   11.10    1.91
   3  -4   7   10.42    1.82
   3  -4   7   12.23    2.12
   3  -4   7   13.53    2.20
   3  -4   8   13.36    2.34
   3  -4   8   17.56    2.45
   3  -4   8   13.27    1.86
   3  -4   8   16.62    2.12
   3  -4   8   16.69    2.03
   3  -4   8   15.12    1.82
   3  -4   8   11.71    2.09
   3  -4   8   12.67    2.12
   3  -4   8   15.00    2.27
   3  -4   8   16.73    2.21
   3  -4   9    3.35    0.96
   3  -4   9    6.18    1.39
   3  -4   9    6.29    1.37
   3  -4   9    4.72    1.03
   3  -4   9    6.02    0.95
   3  -4   9    7.07    1.51
   3  -4   9    5.10    1.31
   3  -4   9    6.28    1.29
   3  -4  10    0.42    0.56
   3  -4  10    1.05    0.62
   3  -4  10    1.34    0.68
   3  -4  10    0.43    0.41
   3  -4  10    1.03    0.65
   3  -4  11    1.96    0.41
   3  -3 -13   55.35    3.08
   3  -3 -13   55.02    3.05
  -3   3  12   22.36    2.06
  -3   3  12   27.14    2.63
   3  -3 -12   23.06    2.47
   3  -3 -12   25.98    2.65
   3  -3 -12   27.87    2.42
  -3   3  11  245.02    9.76
  -3   3  11  261.77   10.27
  -3   3  11  249.86   10.85
   3  -3 -11  255.25   11.03
  -3   3  11  249.96   10.70
   3  -3 -11  258.18   10.18
  -3   3  10  106.86    5.64
  -3   3  10  106.64    6.14
  -3   3  10  115.06    7.08
  -3   3  10  116.46    6.80
   3  -3 -10  116.29    6.56
  -3   3  10  130.14    7.41
   3  -3 -10  121.43    7.36
  -3   3   9  137.52    6.98
  -3   3   9  132.64    7.81
  -3   3   9  128.10    7.52
  -3   3   9  137.05   10.59
  -3   3   9  119.30    9.93
  -3   3   9  129.77   11.13
  -3   3   9  133.42   11.39
   3  -3  -9  117.34    6.77
  -3   3   9  134.34    7.78
   3  -3  -8   17.93    2.83
   3  -3  -8   23.79    2.58
  -3   3   8   25.56    3.18
  -3   3   8   28.29    4.96
  -3   3   8   30.11    4.86
  -3   3   8   35.32    5.62
  -3   3   8   28.01    4.69
  -3   3   8   25.83    3.11
   3  -3  -8   25.71    2.85
   3  -3  -7   28.19    3.15
  -3   3   7   17.83    3.70
  -3   3   7   17.58    3.61
   3  -3  -7   23.03    2.60
  -3   3   7   19.44    2.66
   3  -3  -7   20.25    2.39
  -3   3   7   19.43    2.58
  -3   3   6 1633.22   50.50
  -3   3   6 1676.11   50.65
   3  -3  -6 1542.75   43.30
   3  -3  -5   50.41    5.08
   3  -3  -5   47.09    3.54
   3  -3  -5   46.01    2.97
   3  -3  -4   27.75    3.87
   3  -3  -4   23.95    2.17
   3  -3  -4   27.45    2.52
   3  -3  -3   29.44    4.05
   3  -3  -3   39.77    2.78
   3  -3  -3   35.93    2.66
   3  -3  -3   42.26    5.00
   3  -3  -2  141.20    9.07
   3  -3  -2  138.64    5.87
   3  -3  -2  125.40    5.65
   3  -3  -2  132.36    9.27
   3  -3  -2  135.70    5.82
   3  -3  -1 2195.18   60.10
   3  -3  -1 2342.60   64.62
   3  -3  -1 2196.01   63.30
   3  -3  -1 2301.61   57.41
   3  -3  -1 2151.35   57.17
   3  -3   0  294.87   10.00
   3  -3   0  281.51    9.88
   3  -3   0  299.03   10.89
   3  -3   1 1776.76   51.86
   3  -3   1 1642.38   44.48
   3  -3   1 1733.82   44.71
   3  -3   1 1763.65   50.89
   3  -3   2  256.63    8.94
   3  -3   2  232.68   12.34
   3  -3   3  295.52   13.78
   3  -3   3  295.46    9.77
   3  -3   3  277.60    9.06
   3  -3   4   40.19    4.29
   3  -3   5  105.42    6.00
   3  -3   5   93.16    5.10
   3  -3   5  104.12    5.96
   3  -3   5   86.40    5.20
   3  -3   5  100.93    5.20
   3  -3   5  106.04    5.30
   3  -3   5   99.28    5.20
   3  -3   5  100.46    5.27
   3  -3   5  105.15    5.35
   3  -3   5  100.25    4.97
   3  -3   5  102.72    5.51
   3  -3   5   93.11    5.24
   3  -3   5   98.25    6.01
   3  -3   5  111.96    6.49
   3  -3   5   95.13    5.91
   3  -3   5   99.75    6.05
   3  -3   5   94.92    5.11
   3  -3   5   96.22    5.85
   3  -3   5  101.54    5.83
   3  -3   6  387.62   14.66
   3  -3   6  344.12   13.98
   3  -3   6  397.64   13.79
   3  -3   6  384.93   12.69
   3  -3   6  386.41   13.72
   3  -3   6  369.72   13.86
   3  -3   6  394.30   15.10
   3  -3   6  393.06   14.56
   3  -3   6  394.69   14.79
   3  -3   6  404.54   13.13
   3  -3   6  378.12   14.57
   3  -3   6  368.53   14.03
   3  -3   6  389.74   14.74
   3  -3   6  398.77   13.37
   3  -3   6  389.89   13.29
   3  -3   6  373.31   14.11
   3  -3   6  385.98   13.25
   3  -3   7    9.00    1.77
   3  -3   7   11.37    1.90
   3  -3   7   10.74    2.09
   3  -3   7    9.40    1.87
   3  -3   7    8.76    1.76
   3  -3   7   10.38    1.57
   3  -3   7   11.30    2.15
   3  -3   7   10.28    2.08
   3  -3   7    6.31    1.53
   3  -3   7    8.12    1.57
   3  -3   7    9.13    1.70
   3  -3   7   14.43    2.39
   3  -3   7    7.39    1.62
   3  -3   7    8.36    1.55
   3  -3   7    7.28    1.80
   3  -3   7    6.49    1.71
   3  -3   8   42.52    3.94
   3  -3   8   42.23    3.81
   3  -3   8   38.10    3.14
   3  -3   8   41.69    3.52
   3  -3   8   39.51    3.61
   3  -3   8   36.01    3.08
   3  -3   8   35.18    3.76
   3  -3   8   38.32    3.10
   3  -3   8   44.46    3.76
   3  -3   8   35.64    3.34
   3  -3   8   37.32    3.84
   3  -3   8   39.21    3.97
   3  -3   8   42.68    3.97
   3  -3   8   46.68    2.95
   3  -3   9    2.47    0.92
   3  -3   9    2.15    0.89
   3  -3   9    2.10    1.01
   3  -3   9    5.20    1.43
   3  -3   9    2.01    0.85
   3  -3   9    1.97    0.73
   3  -3   9    1.77    0.86
   3  -3   9    2.20    0.95
   3  -3  10  125.40    5.89
   3  -3  10  117.36    5.98
   3  -3  10  117.20    5.79
   3  -3  10  122.34    5.31
   3  -3  10  121.01    5.74
   3  -3  10  119.47    5.88
   3  -3  10  126.25    6.26
   3  -3  11   10.64    1.29
   3  -3  11   13.21    1.44
   3  -3  11   13.20    1.39
   3  -3  11   11.54    1.10
   3  -3  11   12.35    1.30
  -3   2  13   13.51    1.38
   3  -2 -13   15.32    1.44
   3  -2 -13   15.58    1.40
   3  -2 -13   14.64    1.34
   3  -2 -12    8.51    1.49
   3  -2 -12    5.89    1.35
  -3   2  12    7.93    1.43
   3  -2 -12    6.83    1.29
  -3   2  12    7.22    1.25
   3  -2 -11    0.26    0.90
   3  -2 -11    0.25    0.81
  -3   2  11    0.22    0.58
  -3   2  11    0.20    0.57
  -3   2  11   -0.25    0.82
   3  -2 -11    0.66    1.00
   3  -2 -10  510.45   18.89
  -3   2  10  532.52   17.16
  -3   2  10  547.10   18.26
  -3   2  10  536.54   18.18
  -3   2  10  535.00   18.92
   3  -2 -10  515.51   18.00
   3  -2  -9   75.52    5.81
  -3   2   9   66.58    7.71
  -3   2   9   63.93    7.85
  -3   2   9   79.22    5.31
  -3   2   9   76.17    5.70
  -3   2   9   66.02    5.13
  -3   2   9   74.08    5.58
   3  -2  -8  311.35   13.38
  -3   2   8  345.73   17.28
  -3   2   8  311.49   18.23
  -3   2   8  333.78   17.99
  -3   2   8  304.90   16.39
   3  -2  -8  309.70   11.53
  -3   2   8  341.64   12.72
  -3   2   8  319.78   13.29
  -3   2   8  328.18   13.42
  -3   2   8  360.27   13.58
  -3   2   7  181.36   11.77
  -3   2   7  188.93   11.80
  -3   2   7  175.47    8.57
   3  -2  -7  171.74    7.73
  -3   2   7  171.47    7.79
  -3   2   7  169.86    8.43
   3  -2  -6  735.85   21.67
  -3   2   6  692.97   20.91
   3  -2  -5  760.41   25.50
   3  -2  -5  752.93   22.34
   3  -2  -4  257.28   12.35
   3  -2  -3    2.56    1.25
   3  -2  -2  135.60    8.51
   3  -2  -1 3782.72   95.84
   3  -2  -1 3451.82   93.55
   3  -2   0    0.24    0.44
   3  -2   1 9155.28  233.97
   3  -2   1 9393.51  230.18
   3  -2   2  238.51   11.76
   3  -2   3  885.92   28.45
   3  -2   3  849.67   23.29
   3  -2   4    0.33    0.61
   3  -2   4    0.63    0.45
   3  -2   5   75.68    4.51
   3  -2   5   74.23    4.03
   3  -2   6  128.57    6.71
   3  -2   6  137.11    6.09
   3  -2   6  132.96    6.37
   3  -2   6  133.13    6.16
   3  -2   6  127.75    6.18
   3  -2   6  117.70    6.31
   3  -2   6  130.36    6.62
   3  -2   6  133.03    6.00
   3  -2   6  115.07    6.53
   3  -2   6  126.73    7.09
   3  -2   6  134.78    7.15
   3  -2   6  133.41    7.15
   3  -2   6  137.65    7.46
   3  -2   6  138.42    6.19
   3  -2   7    9.28    1.98
   3  -2   7    6.42    1.61
   3  -2   7    4.77    1.15
   3  -2   7    4.89    1.36
   3  -2   7    8.43    1.63
   3  -2   7    9.10    1.71
   3  -2   7    6.48    1.20
   3  -2   7    4.82    1.11
   3  -2   7    6.68    1.46
   3  -2   7    7.64    1.71
   3  -2   7    7.77    1.59
   3  -2   7    7.14    1.38
   3  -2   8   56.09    4.55
   3  -2   8   54.67    3.77
   3  -2   8   53.61    4.22
   3  -2   8   58.88    4.90
   3  -2   8   52.50    4.13
   3  -2   8   54.65    3.83
   3  -2   8   52.50    4.11
   3  -2   8   54.98    4.14
   3  -2   8   57.12    4.84
   3  -2   8   64.01    4.94
   3  -2   8   53.15    4.64
   3  -2   9    1.04    0.84
   3  -2   9    1.14    1.02
   3  -2   9    4.17    1.08
   3  -2   9    2.78    0.84
   3  -2   9    2.02    1.02
   3  -2   9    2.78    0.97
   3  -2   9    3.73    1.04
   3  -2   9    2.71    1.17
   3  -2   9    3.73    1.42
   3  -2  10  180.37    8.18
   3  -2  10  178.24    8.37
   3  -2  10  194.75    8.75
   3  -2  10  190.95    8.29
   3  -2  10  178.61    7.22
   3  -2  10  187.56    7.30
   3  -2  10  191.56    7.02
   3  -2  10  182.46    8.22
   3  -2  11  124.64    5.55
   3  -2  11  127.44    5.78
   3  -2  11  114.27    5.28
   3  -2  11  117.71    5.19
   3  -2  11  127.18    5.53
   3  -2  11  119.69    5.69
   3  -2  12    0.63    0.31
   3  -2  12    1.70    0.43
   3  -1 -13   10.40    1.08
  -3   1  13   10.31    1.07
   3  -1 -13    9.50    0.95
   3  -1 -12   58.71    3.73
   3  -1 -12   54.71    3.61
  -3   1  12   54.29    3.49
  -3   1  12   53.30    3.47
  -3   1  12   50.17    3.50
   3  -1 -12   46.05    3.28
  -3   1  11  126.30    6.55
  -3   1  11  110.40    6.25
  -3   1  11  109.04    5.65
   3  -1 -11  114.88    6.43
   3  -1 -11  105.38    6.28
   3  -1 -10    9.06    1.97
  -3   1  10    7.76    1.79
  -3   1  10   12.10    1.86
  -3   1  10    8.62    1.74
  -3   1  10    6.40    1.67
  -3   1  10   10.17    2.05
   3  -1 -10    6.57    1.65
  -3   1   9  118.04   10.20
  -3   1   9   95.69    9.93
  -3   1   9  115.08    6.30
   3  -1  -9  118.98    7.42
  -3   1   9  122.81    7.14
  -3   1   9  115.62    6.81
  -3   1   9  122.78    7.36
  -3   1   8  770.86   23.61
  -3   1   8  678.05   26.46
  -3   1   8  727.23   27.05
  -3   1   8  693.52   28.71
  -3   1   8  737.16   30.84
  -3   1   8  734.06   23.90
  -3   1   8  713.93   23.27
   3  -1  -8  737.18   24.14
   3  -1  -7    3.00    1.18
   3  -1  -7    1.99    0.81
  -3   1   7    2.07    0.86
  -3   1   7    3.13    1.66
  -3   1   7    4.24    1.69
  -3   1   7    1.44    1.16
  -3   1   7    1.06    1.15
  -3   1   7    1.78    0.99
  -3   1   7    3.42    1.09
  -3   1   7    3.34    1.11
   3  -1  -6  385.90   12.97
  -3   1   6  367.40   12.98
   3  -1  -5   10.80    2.01
   3  -1  -4  130.98    7.84
   3  -1  -3  419.82   16.45
   3  -1  -2   41.25    4.19
   3  -1  -1 5981.64  144.68
   3  -1  -1 5348.38  143.45
   3  -1   0    2.08    0.93
   3  -1   1  305.70   13.36
   3  -1   1  307.56   12.02
   3  -1   2   72.96    5.70
   3  -1   3  206.16   10.36
   3  -1   4   53.37    4.67
   3  -1   5  872.39   24.44
   3  -1   5  786.68   25.31
   3  -1   6   32.88    3.26
   3  -1   6   32.89    3.31
   3  -1   6   36.54    2.90
   3  -1   6   33.34    2.65
   3  -1   6   37.86    2.91
   3  -1   6   34.34    3.17
   3  -1   6   32.80    3.34
   3  -1   6   36.53    3.04
   3  -1   6   36.67    2.80
   3  -1   6   32.87    2.99
   3  -1   6   28.89    2.89
   3  -1   7   80.54    4.61
   3  -1   7   86.05    4.77
   3  -1   7   86.32    5.63
   3  -1   7   82.25    5.18
   3  -1   7   83.16    5.37
   3  -1   7   88.05    5.98
   3  -1   7   91.00    5.97
   3  -1   7   86.23    5.91
   3  -1   7   99.88    6.13
   3  -1   8   44.83    3.31
   3  -1   8   49.16    3.88
   3  -1   8   47.52    3.63
   3  -1   8   48.41    4.49
   3  -1   8   49.14    4.11
   3  -1   8   35.24    3.93
   3  -1   9  136.19    6.84
   3  -1   9  140.02    6.43
   3  -1   9  142.03    7.76
   3  -1   9  144.97    6.30
   3  -1   9  147.91    8.26
   3  -1   9  141.35    7.77
   3  -1   9  132.01    7.14
   3  -1   9  143.26    8.02
   3  -1  10    0.50    0.84
   3  -1  10    1.26    0.79
   3  -1  10    1.05    0.74
   3  -1  10    1.13    0.74
   3  -1  10    1.43    1.03
   3  -1  10   -0.24    0.89
   3  -1  10    0.53    0.98
   3  -1  10    0.38    0.53
   3  -1  11    0.77    0.69
   3  -1  11    1.53    0.84
   3  -1  11    1.38    0.72
   3  -1  11    0.59    0.74
   3  -1  12    9.36    1.13
   3  -1  12   10.40    1.11
   3  -1  12   10.04    1.01
   3  -1  12    8.46    1.16
   3   0 -13   23.15    1.42
   3   0 -12   10.66    1.51
   3   0 -12   10.15    1.27
   3   0 -12    8.36    1.25
  -3   0  12    7.59    1.30
  -3   0  12    8.41    1.31
  -3   0  12    9.03    1.35
   3   0 -11   98.07    5.68
   3   0 -11  101.11    5.70
  -3   0  11  102.67    5.85
  -3   0  11   96.07    5.74
  -3   0  11  104.98    5.70
   3   0 -11   92.66    5.47
   3   0 -10   15.45    2.42
   3   0 -10   12.96    2.30
  -3   0  10   15.25    2.18
  -3   0  10   15.48    2.40
  -3   0  10   15.94    2.50
  -3   0  10   14.86    2.11
   3   0 -10   11.42    2.03
  -3   0  10   13.81    2.24
   3   0  -9  133.26    7.89
  -3   0   9  126.80   10.55
  -3   0   9  145.91   12.37
  -3   0   9  137.99    7.15
  -3   0   9  142.09    8.03
  -3   0   9  132.76    7.26
  -3   0   9  146.14    8.02
   3   0  -8    3.62    1.42
  -3   0   8    1.47    1.59
  -3   0   8    6.54    2.40
  -3   0   8    3.51    1.30
  -3   0   8    4.61    1.36
  -3   0   8    2.32    1.13
  -3   0   8    3.11    1.26
  -3   0   7  499.91   16.88
  -3   0   7  473.63   16.34
  -3   0   7  451.81   16.50
  -3   0   7  462.53   18.97
  -3   0   7  446.52   21.82
  -3   0   7  446.79   18.65
  -3   0   7  466.09   20.40
   3   0  -7  473.22   16.97
  -3   0   6    6.74    1.88
   3   0  -6    5.23    1.13
  -3   0   5   23.71    3.21
   3   0  -4    0.30    0.57
   3   0  -3   59.13    5.00
   3   0  -2 2766.63   74.52
   3   0  -1   33.19    3.61
   3   0   0   -0.28    0.61
   3   0   0    1.22    0.87
  -3   0  -1 3464.95   90.26
   3   0   1 3746.48   93.92
   3   0   1 3557.72   92.65
  -3   0  -2  166.73    7.17
   3   0   2  181.58    9.28
  -3   0  -3   13.87    1.84
   3   0   3   15.77    2.57
  -3   0  -4  436.73   15.33
   3   0   4  429.77   16.49
   3   0   5  123.93    5.85
  -3   0  -5  105.08    6.69
   3   0   5  103.68    6.40
   3   0   6  600.42   19.19
   3   0   7    2.56    1.06
   3   0   7    1.96    0.77
   3   0   7    4.73    1.32
   3   0   7    4.24    1.31
   3   0   7    1.66    0.90
   3   0   7    3.67    1.29
   3   0   7    2.58    0.93
   3   0   7    0.47    0.57
   3   0   7    2.74    1.02
   3   0   8   16.82    2.23
   3   0   8   14.87    1.80
   3   0   8   15.49    2.59
   3   0   8   12.22    2.26
   3   0   8   14.67    2.32
   3   0   8   12.43    1.94
   3   0   8   15.44    2.31
   3   0   8   13.81    2.44
   3   0   9    8.19    1.70
   3   0   9    4.86    1.28
   3   0   9    7.36    1.34
   3   0   9    6.58    1.19
   3   0   9    4.06    1.51
   3   0  10    0.20    0.60
   3   0  10    2.01    1.05
   3   0  10    1.04    0.84
   3   0  10    1.47    0.67
   3   0  10    2.19    0.79
   3   0  10    0.55    0.79
   3   0  11   26.08    2.81
   3   0  11   23.91    2.52
   3   0  11   23.23    1.83
   3   0  11   18.39    2.28
   3   0  12    6.43    1.16
   3   0  12    6.09    1.06
   3   0  12    5.15    0.93
   3   0  12    7.24    1.21
   3   1 -12   18.86    1.79
  -3  -1  12   20.32    1.86
  -3  -1  12   21.48    1.97
  -3  -1  11    3.59    1.08
   3   1 -11    3.30    0.99
   3   1 -11    6.36    1.25
   3   1 -11    1.87    0.93
  -3  -1  11    2.84    1.03
  -3  -1  11    4.97    1.25
  -3  -1  10  203.46    9.03
   3   1 -10  203.51    9.12
  -3  -1  10  190.84    9.25
  -3  -1  10  212.39    9.96
  -3  -1  10  190.87    9.27
  -3  -1  10  195.12    8.45
   3   1 -10  197.66    9.12
   3   1 -10  209.55    9.25
  -3  -1   9  244.66   11.47
   3   1  -9  242.00   16.78
  -3  -1   9  258.44   10.73
   3   1  -9  252.46   11.15
   3   1  -9  235.23   10.74
  -3  -1   9  239.71    9.82
  -3  -1   9  248.20   10.94
  -3  -1   9  253.97   10.45
  -3  -1   9  230.64    9.37
  -3  -1   8  534.96   18.40
  -3  -1   8  543.59   19.58
  -3  -1   8  521.38   23.28
   3   1  -8  566.27   19.14
   3   1  -8  530.49   19.11
  -3  -1   8  573.00   18.57
  -3  -1   8  529.86   18.87
  -3  -1   7   15.70    2.22
  -3  -1   7   17.16    2.51
  -3  -1   7   18.73    3.47
  -3  -1   7   17.34    2.51
  -3  -1   7   13.22    2.18
   3   1  -7   10.69    2.10
  -3  -1   6  397.05   14.56
  -3  -1   6  402.69   14.25
  -3  -1   6  436.72   17.78
  -3  -1   6  421.66   19.72
   3   1  -6  423.66   14.94
  -3  -1   6  403.23   14.55
  -3  -1   5 1885.80   56.51
  -3  -1   5 1924.54   53.68
   3   1  -4 2493.64   67.75
  -3  -1   4 2501.16   66.23
   3   1  -3  391.60   15.76
  -3  -1   3  410.67   13.55
   3   1  -2 3585.69   99.14
   3   1  -2 3908.50   98.62
   3   1  -1   30.96    3.65
   3   1  -1   33.88    3.74
   3   1   0  197.43    9.74
  -3  -1  -1  205.70    9.25
  -3  -1  -2 1994.25   55.52
   3   1   2 2173.17   57.76
   3   1   3  205.38   10.13
  -3  -1  -3  185.95    9.08
   3   1   3  200.89    9.46
   3   1   4   63.43    5.32
  -3  -1  -4   77.13    5.62
   3   1   4   75.33    5.97
   3   1   5  577.80   20.32
   3   1   5  628.96   23.55
  -3  -1  -5  580.11   21.50
   3   1   6  454.14   20.95
  -3  -1  -6  469.23   19.43
   3   1   7   11.62    1.78
   3   1   7    7.66    1.70
   3   1   7    8.16    1.73
   3   1   7    6.84    1.57
   3   1   7    7.99    1.78
   3   1   7    2.80    1.86
   3   1   7    7.81    1.25
   3   1   7    9.00    1.52
   3   1   8   61.22    4.90
   3   1   8   63.26    5.04
   3   1   8   65.43    5.32
   3   1   8   62.12    5.15
   3   1   8   70.33    4.56
   3   1   8   60.03    4.56
   3   1   8   63.55    4.34
   3   1   8   59.38    7.95
   3   1   9   25.29    3.12
   3   1   9   28.54    3.50
   3   1   9   28.04    3.48
   3   1   9   22.42    2.50
   3   1   9   22.73    2.76
   3   1   9   25.74    2.26
   3   1  10   13.44    2.39
   3   1  10   13.52    1.73
   3   1  10   10.65    1.42
   3   1  10    8.94    2.03
   3   1  10   12.83    2.03
   3   1  11    1.01    0.99
   3   1  11    1.48    0.82
   3   1  11    2.60    1.07
   3   1  11    0.94    0.88
   3   1  11    1.12    0.91
   3   1  12    7.55    1.29
   3   1  12    7.98    1.40
   3   1  12    7.57    1.32
   3   1  12    6.76    1.16
   3   1  12    8.37    1.32
   3   1  13    2.33    0.54
   3   1  13    1.35    0.45
  -3  -2  12    6.97    0.97
   3   2 -12    6.97    0.86
  -3  -2  12    7.49    1.04
  -3  -2  11    3.77    1.00
  -3  -2  11    2.74    0.98
   3   2 -11    4.50    1.05
  -3  -2  10    3.31    1.23
  -3  -2  10    4.13    1.29
   3   2 -10    3.31    1.03
   3   2 -10    3.28    1.04
  -3  -2  10    4.36    1.26
  -3  -2  10    4.60    1.33
   3   2 -10    3.20    1.08
  -3  -2   9  333.41   13.77
  -3  -2   9  322.80   12.73
   3   2  -9  329.18   12.61
   3   2  -9  312.49   12.37
  -3  -2   9  307.32   11.94
  -3  -2   9  311.55   12.02
  -3  -2   9  322.19   13.13
   3   2  -9  304.07   12.34
   3   2  -8  135.12   11.83
  -3  -2   8  126.87    7.05
  -3  -2   8  135.53    6.52
  -3  -2   8  146.02   12.34
   3   2  -8  139.75    7.61
   3   2  -8  126.38    7.19
  -3  -2   8  129.00    7.24
  -3  -2   8  133.58    8.08
  -3  -2   8  134.96    7.49
   3   2  -7    6.03    2.58
   3   2  -7   10.00    2.01
   3   2  -7    8.38    1.70
  -3  -2   7    6.41    3.08
  -3  -2   7    8.48    1.77
  -3  -2   7   13.07    2.33
  -3  -2   7   11.54    2.11
  -3  -2   6 1374.49   38.44
  -3  -2   6 1376.54   39.05
  -3  -2   6 1472.35   46.75
  -3  -2   6 1283.17   42.08
   3   2  -6 1296.00   46.90
  -3  -2   6 1378.82   38.78
   3   2  -6 1381.49   38.60
   3   2  -6 1400.42   38.97
  -3  -2   5 2340.00   65.50
  -3  -2   5 2511.55   69.85
   3   2  -5 2368.73   71.12
  -3  -2   4    8.43    2.17
  -3  -2   4    8.09    1.58
   3   2  -4    9.64    2.01
   3   2  -4   11.26    2.77
  -3  -2   3    0.95    0.69
  -3  -2   3    2.66    0.81
   3   2  -3    4.09    1.33
   3   2  -3    2.66    1.35
   3   2  -2 4665.24   98.86
  -3  -2   2 3444.95   89.01
   3   2  -1 2701.02   73.78
  -3  -2   0   31.31    3.68
   3   2   0   33.88    3.74
  -3  -2  -1 1528.23   43.44
   3   2   1 1465.77   43.37
  -3  -2  -2 2677.08   72.07
   3   2   3 1120.04   32.28
   3   2   3 1157.57   35.43
   3   2   3 1169.87   35.59
  -3  -2  -3 1099.28   34.54
   3   2   4   94.29    6.42
   3   2   4  108.63    7.64
   3   2   4   98.55    7.32
  -3  -2  -4   95.74    7.04
   3   2   4   99.82    6.97
   3   2   5   52.38    5.38
   3   2   5   63.22    6.05
   3   2   5   54.98    5.70
  -3  -2  -5   59.38    5.85
   3   2   5   58.81    5.18
   3   2   6  273.66   14.80
   3   2   6  294.64   14.86
   3   2   6  287.27   14.72
  -3  -2  -6  265.66   14.39
   3   2   7   68.53    4.46
   3   2   7   78.28    8.09
   3   2   7   65.79    6.76
   3   2   7   87.07    7.70
   3   2   7   71.57    4.40
   3   2   7   78.46    5.46
   3   2   7   79.96    5.43
  -3  -2  -7   63.67    6.98
   3   2   7   76.46    5.58
   3   2   8   44.45    3.56
   3   2   8   60.57    7.75
   3   2   8   45.80    3.54
   3   2   8   50.22    4.41
   3   2   8   53.08    4.63
   3   2   8   47.46    4.56
  -3  -2  -8   63.36    7.16
   3   2   8   41.99    3.54
   3   2   9   38.30    3.34
   3   2   9   37.76    6.48
   3   2   9   38.18    3.18
   3   2   9   35.81    3.48
   3   2   9   40.47    4.16
   3   2   9   43.21    4.02
   3   2  10   69.27    4.75
   3   2  10   71.47    5.55
   3   2  10   65.20    5.39
   3   2  11    1.34    1.16
  -3  -2 -11    0.19    0.72
   3   2  11    0.23    0.65
   3   2  11    0.26    0.78
   3   2  11    1.11    0.77
   3   2  12   22.39    2.40
   3   2  12   25.81    2.30
   3   2  12   24.31    2.35
   3   2  12   25.64    2.45
   3   2  13   26.12    1.57
   3   2  13   31.40    2.07
   3   2  13   36.58    2.05
   3   3 -11  596.52   17.00
  -3  -3  11  562.69   17.38
  -3  -3  11  647.18   18.03
  -3  -3  11  628.04   17.96
  -3  -3  11  601.24   18.01
  -3  -3  11  603.49   17.63
  -3  -3  10    1.89    0.96
   3   3 -10    2.81    0.97
  -3  -3  10    1.54    0.92
  -3  -3  10    2.55    1.10
  -3  -3  10    3.91    1.27
  -3  -3  10    1.63    0.79
  -3  -3   9  266.69   11.31
  -3  -3   9  250.78   10.06
  -3  -3   9  252.90   11.02
  -3  -3   9  265.97   11.82
   3   3  -9  251.27   10.38
  -3  -3   9  280.24   11.46
  -3  -3   9  248.99   10.42
   3   3  -8   59.89    4.48
  -3  -3   8   59.40    4.16
   3   3  -8   53.53    4.16
   3   3  -8   57.16    4.30
  -3  -3   8   61.05    7.96
  -3  -3   8   52.18    4.90
  -3  -3   8   46.04    4.41
  -3  -3   8   55.94    4.34
  -3  -3   7 2772.97   71.96
  -3  -3   7 2752.93   73.04
   3   3  -7 2854.77   72.99
   3   3  -7 2712.23   72.40
  -3  -3   7 2826.87   83.95
  -3  -3   7 2766.92   74.43
  -3  -3   7 2742.74   72.73
  -3  -3   7 2704.94   71.27
   3   3  -6   14.94    2.16
   3   3  -6   16.10    2.34
  -3  -3   6   15.78    3.84
  -3  -3   6   17.96    2.37
   3   3  -6   14.99    3.53
  -3  -3   6   16.74    2.14
  -3  -3   6   13.52    1.96
  -3  -3   6   14.33    2.17
  -3  -3   5   21.97    3.97
  -3  -3   5   25.98    2.62
   3   3  -5   26.22    4.45
  -3  -3   5   24.79    2.68
  -3  -3   5   24.69    2.81
  -3  -3   4  156.73    9.86
   3   3  -4  154.50    9.01
   3   3  -4  128.73    9.73
  -3  -3   4  143.82    8.00
   3   3  -3   92.32    7.57
   3   3  -3   99.11    4.57
  -3  -3   3   99.28    6.97
   3   3  -2  100.87    7.52
   3   3  -2  103.16    4.66
  -3  -3   2   99.86    6.23
   3   3  -1   68.34    5.77
  -3  -3   1   62.93    4.11
   3   3   0    9.87    2.20
  -3  -3   0    8.88    2.19
  -3  -3   0    9.35    1.20
  -3  -3  -1  163.74    9.61
   3   3   1  168.78    9.47
  -3  -3  -2 3817.21  105.56
   3   3   2 4070.85  105.61
   3   3   2 4122.13  105.87
  -3  -3  -3   47.78    5.06
   3   3   3   49.29    3.03
  -3  -3  -4 1058.04   34.43
   3   3   4  958.89   30.49
   3   3   4 1037.16   33.99
   3   3   4 1030.86   27.87
   3   3   4 1103.64   34.61
   3   3   5   18.44    1.80
  -3  -3  -5   19.53    2.68
   3   3   5   15.21    2.71
   3   3   5   18.97    3.38
   3   3   5   17.08    3.23
   3   3   6   80.28    7.25
   3   3   6   84.34    7.85
   3   3   6   92.34    8.08
  -3  -3  -6   79.07    7.75
   3   3   6   92.76    6.85
   3   3   7   24.35    4.24
   3   3   7   26.26    4.45
   3   3   7   22.68    4.16
   3   3   7   28.92    3.25
   3   3   7   26.20    3.05
   3   3   7   20.70    2.19
   3   3   7   21.90    2.36
  -3  -3  -7   26.16    4.66
   3   3   8  481.97   15.96
   3   3   8  542.74   24.91
   3   3   8  516.71   23.44
   3   3   8  484.62   22.90
   3   3   8  491.49   15.99
   3   3   8  531.43   18.15
   3   3   8  500.38   18.41
  -3  -3  -8  528.40   24.58
   3   3   8  475.08   17.03
   3   3   9  194.78    9.27
   3   3   9  195.37   14.48
   3   3   9  187.66    7.65
   3   3   9  169.44    8.27
   3   3   9  180.91    9.82
   3   3   9  162.93    8.27
   3   3  10  219.29    9.37
   3   3  10  215.98    9.74
   3   3  10  239.11   11.22
   3   3  10  222.88   10.93
   3   3  11  146.21    6.60
   3   3  11  143.28    7.80
   3   3  11  151.83    7.98
   3   3  11  131.49    7.44
   3   3  12   54.26    3.66
   3   3  12   57.69    3.87
   3   3  12   50.12    3.39
   3   3  12   50.44    3.77
  -3  -3 -12   59.76    3.55
   3   3  12   57.28    3.63
   3   3  13   67.59    3.07
   3   3  13   78.16    3.57
   3   3  13   72.39    3.22
  -3  -4  11   93.12    3.98
  -3  -4  11   93.05    3.96
  -3  -4  11   99.63    4.15
  -3  -4  11   97.72    3.97
   3   4 -10   38.24    2.54
  -3  -4  10   42.88    3.27
  -3  -4  10   39.79    2.88
  -3  -4  10   41.38    3.20
  -3  -4  10   35.83    3.00
  -3  -4  10   43.82    3.35
   3   4  -9  157.37    7.05
  -3  -4   9  185.31    8.42
  -3  -4   9  162.35    7.68
  -3  -4   9  149.32    7.42
  -3  -4   9  171.12    8.11
  -3  -4   9  158.83    7.60
  -3  -4   9  181.07    8.29
  -3  -4   8   -0.28    0.86
  -3  -4   8   -0.23    0.73
  -3  -4   8   -0.55    0.89
  -3  -4   8    0.80    1.08
  -3  -4   8    0.56    0.99
   3   4  -8    1.08    0.87
  -3  -4   7   50.50    4.36
  -3  -4   7   48.30    4.27
  -3  -4   7   39.56    3.29
  -3  -4   7   41.24    6.61
   3   4  -7   47.32    3.81
  -3  -4   7   46.72    3.59
  -3  -4   7   42.43    3.86
  -3  -4   7   49.06    4.46
  -3  -4   6  218.75    9.82
  -3  -4   6  218.21    8.78
  -3  -4   6  219.85   14.80
   3   4  -6  191.15    8.72
  -3  -4   6  207.05    8.86
  -3  -4   6  211.85    8.67
  -3  -4   6  195.69    9.30
  -3  -4   5    1.31    0.75
  -3  -4   5   -0.61    0.93
  -3  -4   5    0.20    0.53
   3   4  -5    0.77    0.59
  -3  -4   5    0.96    0.58
  -3  -4   5    0.94    0.67
  -3  -4   4   18.36    2.91
  -3  -4   4   18.58    2.23
   3   4  -4   16.25    3.22
  -3  -4   4   17.08    3.37
  -3  -4   4   16.16    2.16
  -3  -4   4   17.97    2.40
  -3  -4   3  250.28   12.49
   3   4  -3  236.44    8.68
   3   4  -3  228.09   12.81
  -3  -4   3  257.11   12.12
   3   4  -2  354.06   16.09
   3   4  -2  374.81   11.85
  -3  -4   2  350.68   14.39
  -3  -4   2  351.38   15.27
  -3  -4   1  132.17    6.80
   3   4  -1  147.30    9.00
  -3  -4   0    3.94    1.76
   3   4   0    0.38    0.71
  -3  -4  -1    0.47    1.01
   3   4   1    1.52    0.92
   3   4   1    0.76    0.71
  -3  -4  -2   51.11    5.70
   3   4   2   60.12    5.60
   3   4   2   65.27    5.87
  -3  -4  -3  336.93   16.56
   3   4   3  348.93   16.12
   3   4   3  332.51   15.74
  -3  -4  -4  464.79   20.44
  -3  -4  -4  458.87   17.70
   3   4   4  458.36   14.11
   3   4   4  426.54   15.62
  -3  -4  -5 3183.09   87.83
  -3  -4  -5 3146.71   81.96
   3   4   5 3166.14   86.02
   3   4   5 3305.01   86.47
   3   4   5 2972.59   76.96
  -3  -4  -6  288.58   16.77
  -3  -4  -6  292.27   12.99
   3   4   6  271.65   13.95
   3   4   6  278.99   15.82
   3   4   6  293.79   16.17
  -3  -4  -7  627.76   27.38
   3   4   7  555.09   17.19
   3   4   7  565.75   20.14
   3   4   7  557.24   19.44
   3   4   7  561.62   23.97
   3   4   7  629.48   26.31
   3   4   7  584.29   25.66
   3   4   8  122.24   10.49
   3   4   8  139.01   11.47
   3   4   8  143.92   11.59
   3   4   8  152.15    8.75
   3   4   8  134.92    7.55
   3   4   8  125.36    6.80
   3   4   8  137.84    8.25
   3   4   8  142.89    7.79
  -3  -4  -8  149.38   12.43
   3   4   8  125.43    6.05
   3   4   9   79.03    8.79
   3   4   9   80.89    8.63
   3   4   9   68.72    8.02
   3   4   9   81.09    5.61
   3   4   9   75.62    6.12
   3   4   9   82.40    6.30
   3   4   9   70.81    5.26
  -3  -4  -9   91.33    9.89
   3   4   9   81.66    5.12
   3   4  10   38.31    3.27
   3   4  10   36.41    3.94
   3   4  10   42.17    4.32
   3   4  10   42.37    3.67
   3   4  10   47.16    4.57
   3   4  10   43.30    3.80
   3   4  11  108.58    6.74
   3   4  11  113.95    6.79
   3   4  11  116.43    5.45
   3   4  12   21.88    2.42
  -3  -4 -12   25.01    2.40
   3   4  12   23.32    2.48
   3   4  12   17.61    2.03
   3   4  12   19.03    1.98
   3   4  13   47.93    2.72
   3   4  13   45.22    2.50
   3   4  13   44.22    2.35
  -3  -5  10   49.78    2.97
  -3  -5  10   50.10    2.99
  -3  -5  10   51.43    3.08
  -3  -5   9   97.82    5.42
  -3  -5   9   90.22    5.37
  -3  -5   9   92.10    5.16
  -3  -5   9  102.07    5.47
  -3  -5   9   97.28    5.34
  -3  -5   9   88.88    5.37
  -3  -5   8   20.39    2.73
  -3  -5   8   16.22    2.42
  -3  -5   8   20.87    2.62
  -3  -5   8   16.83    2.40
  -3  -5   8   16.68    2.42
  -3  -5   8   17.83    2.50
  -3  -5   8   21.30    2.70
  -3  -5   8   18.79    2.00
  -3  -5   7  100.59    6.83
  -3  -5   7  109.69    6.84
  -3  -5   7  106.33    6.63
  -3  -5   7  117.56    6.51
  -3  -5   7  104.74    5.68
  -3  -5   7  113.02    6.80
  -3  -5   7  112.43    6.89
  -3  -5   7  119.22    6.95
  -3  -5   6    5.46    1.67
  -3  -5   6    1.30    0.89
  -3  -5   6    3.82    1.32
  -3  -5   6    0.43    0.70
  -3  -5   6    3.16    1.28
  -3  -5   6    1.87    0.86
  -3  -5   6    1.41    1.01
  -3  -5   5  208.02    8.82
  -3  -5   5  191.01    9.19
  -3  -5   5  192.52    8.37
  -3  -5   5  192.50    8.35
  -3  -5   5  209.58    9.33
  -3  -5   5  196.13    8.39
  -3  -5   5  195.20    9.24
  -3  -5   4    5.45    1.37
  -3  -5   4    7.61    1.50
  -3  -5   4    5.89    1.96
  -3  -5   4    8.03    1.61
  -3  -5   4    6.66    1.34
  -3  -5   4    6.33    2.24
  -3  -5   4    7.13    1.43
  -3  -5   4    8.01    1.66
  -3  -5   4    5.95    1.29
  -3  -5   3   97.70    7.76
  -3  -5   3   98.88    5.40
  -3  -5   3  102.59    5.45
   3   5  -3   97.80    5.08
  -3  -5   3   88.91    7.59
  -3  -5   3  106.06    5.55
  -3  -5   3  103.53    5.88
  -3  -5   3  101.22    5.48
  -3  -5   2  851.35   29.26
   3   5  -2  805.97   28.52
   3   5  -1    0.41    0.62
  -3  -5   1    5.57    1.79
  -3  -5   0   14.64    2.84
   3   5   1   20.24    3.32
   3   5   1   21.50    3.48
   3   5   2    8.64    2.31
   3   5   2    6.37    2.20
  -3  -5  -2    7.98    2.54
  -3  -5  -2    6.19    1.95
   3   5   3   29.53    4.36
   3   5   3   24.61    3.99
  -3  -5  -3   24.65    4.34
  -3  -5  -3   30.85    4.05
   3   5   4   68.09    7.00
   3   5   4   85.38    7.80
  -3  -5  -4   80.89    8.07
  -3  -5  -4   78.15    6.71
   3   5   5  641.91   19.08
  -3  -5  -5  604.90   23.44
  -3  -5  -5  604.82   27.11
  -3  -5  -6  165.76    7.94
   3   5   6  160.65    8.49
   3   5   6  181.57    9.15
   3   5   6  168.22    8.44
   3   5   6  163.00    8.76
   3   5   6  158.33   12.06
   3   5   6  161.49    7.10
   3   5   6  166.87   12.34
   3   5   6  157.07    9.81
  -3  -5  -6  199.76   14.10
  -3  -5  -6  149.34    9.72
   3   5   7    0.33    0.95
   3   5   7    1.41    1.01
   3   5   7   -0.33    0.79
   3   5   7    1.04    1.25
   3   5   7    1.44    1.90
   3   5   7   -0.72    1.55
  -3  -5  -7    1.63    1.76
  -3  -5  -7    0.25    0.79
   3   5   8  658.80   23.66
   3   5   8  717.31   23.93
   3   5   8  653.34   23.19
   3   5   8  655.07   22.18
  -3  -5  -8  662.74   31.07
   3   5   8  647.41   27.34
   3   5   8  702.82   30.40
   3   5   8  753.69   31.05
   3   5   9  144.33   12.19
   3   5   9  147.34   12.36
   3   5   9  151.12    8.73
   3   5   9  144.02    7.71
   3   5   9  151.30    8.95
   3   5   9  155.11    8.35
   3   5   9  158.01    7.79
  -3  -5  -9  148.50   13.28
   3   5   9  141.85    6.99
   3   5  10    3.80    1.01
   3   5  10    4.80    1.35
   3   5  10    3.96    1.47
   3   5  10    5.53    1.30
   3   5  10    3.77    1.40
   3   5  10    3.92    1.54
   3   5  11  159.47    7.40
   3   5  11  158.14    8.21
   3   5  11  156.12    8.12
  -3  -5 -12   28.92    2.64
   3   5  12   28.82    2.71
   3   5  12   28.96    2.75
   3   5  12   21.81    2.44
   3   5  12   26.85    2.43
   3   5  13   45.81    2.52
   3   5  13   45.23    2.48
  -3  -5 -13   43.49    2.36
  -3  -6   9    7.24    1.19
  -3  -6   9    6.57    1.14
  -3  -6   9    8.66    1.34
  -3  -6   9    8.63    1.26
  -3  -6   8   21.11    2.41
  -3  -6   8   17.58    2.29
  -3  -6   8   21.88    2.42
  -3  -6   8   20.43    2.47
  -3  -6   8   20.36    2.44
  -3  -6   8   21.73    2.44
  -3  -6   8   13.57    2.01
  -3  -6   8   20.05    2.48
  -3  -6   8   20.23    1.87
  -3  -6   7   32.41    3.41
  -3  -6   7   30.06    3.17
  -3  -6   7   26.66    3.15
  -3  -6   7   27.37    3.23
  -3  -6   7   34.01    3.37
  -3  -6   7   29.47    2.85
  -3  -6   7   31.74    3.42
  -3  -6   7   28.50    3.10
  -3  -6   7   28.48    2.67
  -3  -6   6   32.41    3.62
  -3  -6   6   31.67    3.46
  -3  -6   6   37.39    3.32
  -3  -6   6   31.36    3.41
  -3  -6   6   31.23    3.51
  -3  -6   6   36.62    3.73
  -3  -6   6   31.69    3.28
  -3  -6   5    4.48    1.37
  -3  -6   5    2.68    1.16
  -3  -6   5    2.35    1.05
  -3  -6   5    3.31    1.23
  -3  -6   5    2.99    1.08
  -3  -6   5    4.50    1.55
  -3  -6   5    2.72    1.17
  -3  -6   5    3.68    1.09
  -3  -6   5    4.18    1.41
  -3  -6   4   36.74    3.41
  -3  -6   4   30.45    3.31
  -3  -6   4   34.73    3.14
  -3  -6   4   35.51    3.58
  -3  -6   4   36.00    3.30
  -3  -6   4   30.63    3.29
  -3  -6   4   33.86    3.46
  -3  -6   4   30.96    3.18
  -3  -6   3  273.75   10.46
  -3  -6   3  259.04   15.02
  -3  -6   3  290.95   11.34
  -3  -6   3  285.55   11.40
  -3  -6   3  281.98   11.25
  -3  -6   3  277.28   11.15
  -3  -6   3  282.70   10.98
  -3  -6   3  287.53   11.81
   3   6  -3  294.70   10.55
  -3  -6   3  288.72   11.43
  -3  -6   2  442.06   15.71
  -3  -6   2  444.27   15.24
  -3  -6   2  439.72   15.07
  -3  -6   2  429.38   14.57
  -3  -6   2  437.23   14.78
  -3  -6   2  449.22   20.59
  -3  -6   2  448.69   15.25
  -3  -6   2  439.15   14.53
  -3  -6   2  438.44   14.41
  -3  -6   1    4.79    1.19
  -3  -6   1    1.09    1.18
  -3  -6   1    3.94    1.12
  -3  -6   0   38.55    5.21
  -3  -6  -1  111.28   10.03
  -3  -6  -2 1124.36   37.56
   3   6   2 1098.03   37.57
   3   6   2 1070.52   37.38
  -3  -6  -3  884.39   32.47
   3   6   3  926.99   33.43
   3   6   3  923.47   33.55
   3   6   4  710.33   28.63
   3   6   4  676.37   28.20
  -3  -6  -4  695.75   29.94
   3   6   4  701.33   22.87
  -3  -6  -4  672.69   27.06
  -3  -6  -4  702.50   21.95
   3   6   5  199.95   13.50
   3   6   5  185.14   13.10
  -3  -6  -5  174.12    7.68
   3   6   5  189.60    9.42
   3   6   5  181.10    9.27
   3   6   5  167.73    8.72
  -3  -6  -5  181.42    8.64
  -3  -6  -5  184.75   14.00
  -3  -6  -5  175.52   11.67
  -3  -6  -6   39.43    6.58
   3   6   6   37.60    3.99
   3   6   6   31.33    3.73
   3   6   6   38.32    4.07
   3   6   6   40.44    3.90
   3   6   6   37.20    3.12
   3   6   6   44.36    4.21
  -3  -6  -6   36.20    3.66
  -3  -6  -6   26.29    4.39
   3   6   7  567.30   19.58
   3   6   7  577.75   20.71
   3   6   7  547.86   20.54
  -3  -6  -7  528.49   19.08
  -3  -6  -7  549.25   28.03
   3   6   7  585.65   27.31
   3   6   7  596.57   27.46
   3   6   8   22.36    3.32
  -3  -6  -8   26.92    5.69
   3   6   8   21.02    3.19
   3   6   8   22.22    3.26
   3   6   8   19.87    2.71
   3   6   8   23.58    5.06
   3   6   8   21.95    4.83
   3   6   9   74.29    5.02
   3   6   9   70.16    5.76
   3   6   9   78.02    6.26
   3   6   9   79.92    5.83
   3   6   9   76.68    5.32
  -3  -6  -9   86.82   10.02
   3   6   9   61.05    8.00
   3   6   9   75.48    8.85
   3   6  10   67.09    5.38
   3   6  10   65.88    5.23
   3   6  10   70.67    5.59
   3   6  10   64.38    4.94
   3   6  11    9.75    1.86
   3   6  11    7.42    1.55
   3   6  11    8.41    1.81
   3   6  12    9.90    1.61
   3   6  12   10.33    1.59
   3   6  12    7.65    1.26
   3   6  12    9.54    1.56
  -3  -6 -13   34.78    2.05
   3   6  13   31.49    1.87
   3   6  13   33.50    1.98
  -3  -7   9    1.13    0.41
  -3  -7   8    0.62    0.63
  -3  -7   8    1.46    0.65
  -3  -7   8    2.01    0.85
  -3  -7   8    1.47    0.44
  -3  -7   8    0.80    0.58
  -3  -7   8    2.17    0.82
  -3  -7   8    1.98    0.65
  -3  -7   8    1.41    0.68
  -3  -7   7    4.10    1.14
  -3  -7   7    3.00    1.09
  -3  -7   7    4.34    1.24
  -3  -7   7    6.08    1.31
  -3  -7   7    2.73    1.07
  -3  -7   7    2.85    0.86
  -3  -7   7    3.36    1.11
  -3  -7   7    5.70    1.39
  -3  -7   7    3.02    0.98
  -3  -7   6    0.97    0.87
  -3  -7   6    1.26    0.81
  -3  -7   6    0.68    0.85
  -3  -7   6    1.01    0.87
  -3  -7   6    0.72    0.74
  -3  -7   6    1.55    0.93
  -3  -7   5  100.19    6.25
  -3  -7   5   99.06    6.28
  -3  -7   5   98.09    6.12
  -3  -7   5  107.57    6.09
  -3  -7   5  106.52    6.79
  -3  -7   5  108.99    6.25
  -3  -7   5  102.98    6.66
  -3  -7   5   93.45    6.02
  -3  -7   5   89.43    6.05
  -3  -7   4  420.31   15.44
  -3  -7   4  397.17   15.11
  -3  -7   4  413.00   15.30
  -3  -7   4  421.29   14.92
  -3  -7   4  395.40   15.77
  -3  -7   4  395.72   14.05
  -3  -7   4  426.88   15.74
  -3  -7   4  419.02   14.84
  -3  -7   4  406.10   14.99
  -3  -7   3    8.15    1.65
  -3  -7   3    5.77    1.59
  -3  -7   3    8.57    1.82
  -3  -7   3   11.07    1.99
  -3  -7   3    6.44    1.45
  -3  -7   3    5.10    1.35
  -3  -7   3    2.00    1.44
  -3  -7   3    9.21    1.82
  -3  -7   3    5.13    1.51
   3   7  -3    9.81    1.61
  -3  -7   3    4.07    1.30
  -3  -7   2  180.82    8.34
  -3  -7   2  189.45    8.54
  -3  -7   2  174.65    8.36
  -3  -7   2  188.21   13.33
  -3  -7   2  189.57    8.88
  -3  -7   2  186.63    8.61
  -3  -7   2  182.56    8.79
  -3  -7   2  173.58    8.40
  -3  -7   2  185.68    9.20
  -3  -7   2  181.54    8.83
  -3  -7   1  634.71   20.33
  -3  -7   1  634.08   20.61
  -3  -7   1  623.20   19.78
  -3  -7   1  630.02   20.48
  -3  -7   1  626.11   20.70
  -3  -7   1  618.24   20.30
  -3  -7   0  105.90    5.94
  -3  -7   0   92.83    9.17
  -3  -7   0   96.03    5.87
  -3  -7   0  101.13    5.72
  -3  -7   0   91.39    5.69
  -3  -7   0  101.28    6.01
  -3  -7   0  100.72    5.58
  -3  -7  -1   14.50    2.12
  -3  -7  -1   11.79    1.96
  -3  -7  -1   14.30    2.09
  -3  -7  -1   16.93    2.36
  -3  -7  -1   15.26    3.98
  -3  -7  -1   11.71    2.05
  -3  -7  -2  634.12   20.39
  -3  -7  -2  555.73   27.78
  -3  -7  -2  601.00   19.56
  -3  -7  -2  627.58   20.21
  -3  -7  -2  622.58   27.00
  -3  -7  -2  605.38   20.05
   3   7   2  630.82   26.00
   3   7   2  615.16   25.83
  -3  -7  -2  602.35   19.96
   3   7   2  638.44   20.27
  -3  -7  -3  103.31    6.05
  -3  -7  -3   89.01    9.66
   3   7   3  102.10    9.26
   3   7   3   99.52    9.11
  -3  -7  -3  101.40    5.80
  -3  -7  -3   94.06    9.09
   3   7   3  106.26    6.27
  -3  -7  -3   93.78    5.91
  -3  -7  -3   97.82    5.93
   3   7   4    1.39    1.49
   3   7   4    0.69    1.29
  -3  -7  -4    0.45    0.68
  -3  -7  -4    2.46    0.99
   3   7   4    0.31    0.83
   3   7   4    0.28    0.60
  -3  -7  -4   -0.66    1.43
  -3  -7  -5   18.39    4.64
   3   7   5   10.48    3.35
   3   7   5   16.47    3.97
  -3  -7  -5   15.49    2.16
   3   7   5   17.92    2.89
   3   7   5   14.47    2.56
  -3  -7  -5   14.76    3.56
  -3  -7  -5   16.70    2.31
   3   7   5   16.85    2.56
  -3  -7  -5   15.69    2.49
  -3  -7  -6  189.12   15.48
   3   7   6  205.96    8.84
   3   7   6  190.14   14.62
   3   7   6  227.67   15.87
  -3  -7  -6  201.60    9.93
  -3  -7  -6  208.21    9.11
   3   7   6  207.70   10.64
  -3  -7  -6  201.91   13.72
   3   7   6  195.82   10.41
   3   7   6  186.74    9.63
   3   7   6  210.06   10.59
   3   7   7 2534.06   67.42
  -3  -7  -7 2511.53   82.74
   3   7   7 2668.74   71.60
  -3  -7  -7 2636.17   70.16
   3   7   7 2553.22   69.28
   3   7   7 2664.43   71.47
   3   7   8    8.83    2.22
   3   7   8    9.30    3.30
   3   7   8    5.07    2.59
  -3  -7  -8    9.62    3.60
   3   7   8    9.25    2.17
   3   7   8    9.79    1.89
   3   7   8   15.99    2.77
   3   7   9   65.22    5.53
   3   7   9   57.45    4.92
   3   7   9   56.75    5.04
   3   7   9   67.13    5.43
   3   7  10   89.76    6.14
   3   7  10   86.81    5.74
   3   7  10   84.75    5.87
   3   7  10   86.77    5.84
   3   7  11   10.10    1.71
   3   7  11    8.87    1.75
   3   7  11    9.21    1.68
   3   7  11   14.64    1.78
   3   7  12    0.69    0.52
  -3  -7 -12    0.74    0.64
  -3  -7 -12    2.07    0.71
   3   7  12    0.57    0.53
  -3  -8   8    0.07    0.27
  -3  -8   7    4.69    0.75
  -3  -8   7    7.67    1.12
  -3  -8   7    5.40    0.97
  -3  -8   7    5.33    0.86
  -3  -8   7    5.31    1.07
  -3  -8   7    7.03    1.18
  -3  -8   6    5.45    1.34
  -3  -8   6    2.94    1.15
  -3  -8   6    4.58    1.11
  -3  -8   6    2.68    1.08
  -3  -8   6    3.52    1.00
  -3  -8   6    4.42    1.02
  -3  -8   6    4.98    1.36
  -3  -8   6    3.71    1.20
  -3  -8   6    4.27    1.07
  -3  -8   5  122.94    6.99
  -3  -8   5  119.61    6.37
  -3  -8   5  124.42    6.65
  -3  -8   5  115.06    5.85
  -3  -8   5  118.38    6.97
  -3  -8   5  110.87    6.36
  -3  -8   5  120.80    6.99
  -3  -8   5  127.97    6.55
  -3  -8   5  117.46    6.24
  -3  -8   4   63.22    4.71
  -3  -8   4   74.15    5.00
  -3  -8   4   73.20    5.42
  -3  -8   4   80.04    5.19
  -3  -8   4   71.92    5.01
  -3  -8   4   71.55    5.41
  -3  -8   4   68.51    5.37
  -3  -8   4   62.17    4.69
  -3  -8   3  479.94   17.04
  -3  -8   3  481.59   16.75
  -3  -8   3  485.61   17.58
  -3  -8   3  474.56   16.89
  -3  -8   3  459.94   16.51
  -3  -8   3  481.31   17.59
  -3  -8   3  471.87   17.74
  -3  -8   3  502.72   16.99
   3   8  -2   51.62    4.05
  -3  -8   2   54.94    7.31
  -3  -8   2   59.73    4.74
  -3  -8   2   55.63    4.65
  -3  -8   2   56.05    4.34
  -3  -8   2   58.38    4.46
  -3  -8   2   59.01    4.94
  -3  -8   2   58.42    4.47
  -3  -8   2   57.88    4.71
  -3  -8   2   58.96    4.81
  -3  -8   1  577.30   19.65
  -3  -8   1  636.61   21.21
  -3  -8   1  587.45   18.91
  -3  -8   1  574.04   20.13
  -3  -8   1  574.34   19.70
  -3  -8   1  603.47   19.82
  -3  -8   1  556.92   27.43
  -3  -8   1  573.43   19.91
  -3  -8   1  596.78   20.33
  -3  -8   0   51.25    4.12
  -3  -8   0   57.49    4.90
  -3  -8   0   55.89    7.57
  -3  -8   0   53.23    4.48
  -3  -8   0   49.14    3.97
  -3  -8   0   48.20    4.29
  -3  -8   0   49.35    4.02
  -3  -8   0   55.17    4.53
  -3  -8   0   55.76    4.68
  -3  -8  -1  608.17   20.53
  -3  -8  -1  602.62   19.84
  -3  -8  -1  575.64   19.87
  -3  -8  -1  610.02   20.72
  -3  -8  -1  590.70   28.01
  -3  -8  -1  561.05   20.02
  -3  -8  -2  146.13   12.48
  -3  -8  -2  135.87    7.76
  -3  -8  -2  139.21    7.86
  -3  -8  -2  142.85    7.68
  -3  -8  -2  123.26   12.07
   3   8   3    7.64    2.71
   3   8   3   12.49    3.36
  -3  -8  -3   12.76    3.76
   3   8   3   10.93    1.95
  -3  -8  -3   11.68    2.23
  -3  -8  -3   10.74    2.06
  -3  -8  -3    9.04    3.39
  -3  -8  -3   10.41    2.03
  -3  -8  -3   12.75    2.25
  -3  -8  -4   -0.80    1.50
  -3  -8  -4    0.92    1.41
  -3  -8  -4    0.86    0.82
   3   8   4    0.34    0.96
   3   8   4    0.28    0.74
  -3  -8  -4    0.30    0.79
   3   8   4   -0.75    0.81
   3   8   4   -0.75    0.81
  -3  -8  -5  249.29   10.83
  -3  -8  -5  229.59    9.50
   3   8   5  246.78   11.93
   3   8   5  259.86   12.02
  -3  -8  -5  240.78   16.53
  -3  -8  -5  248.43   10.97
   3   8   5  241.23   11.09
  -3  -8  -5  251.99   11.56
   3   8   5  252.04   16.87
   3   8   5  262.39   17.09
  -3  -8  -6   46.64    4.06
  -3  -8  -6   35.95    3.28
  -3  -8  -6   45.25    4.47
   3   8   6   43.31    4.64
   3   8   6   36.88    3.77
   3   8   6   46.92    4.61
   3   8   6   56.02    5.20
   3   8   6   47.77    7.25
   3   8   6   38.56    6.54
  -3  -8  -6   38.71    6.22
   3   8   7    1.06    0.82
   3   8   7    2.14    1.39
   3   8   7    3.86    1.30
  -3  -8  -7    1.93    1.30
   3   8   7    3.66    1.67
   3   8   7    0.86    1.60
   3   8   7    1.71    1.60
  -3  -8  -7    3.26    1.15
  -3  -8  -7    5.25    1.46
  -3  -8  -7    5.87    2.98
   3   8   8  451.16   17.88
   3   8   8  484.53   17.92
  -3  -8  -8  506.29   16.41
   3   8   8  470.46   18.33
   3   8   8  465.14   15.33
   3   8   9   15.09    2.43
   3   8   9   14.09    2.47
  -3  -8  -9   19.65    2.33
   3   8   9   16.64    2.70
   3   8   9   16.98    2.02
   3   8  10  107.16    6.36
   3   8  10  118.30    6.44
  -3  -8 -10  123.49    5.95
   3   8  10  111.70    6.63
   3   8  10  117.07    6.55
   3   8  10  109.31    5.34
   3   8  11   52.84    3.64
  -3  -8 -11   60.31    3.55
   3   8  11   62.52    4.08
   3   8  11   51.51    3.65
   3   8  11   55.48    3.16
   3   8  12   83.97    3.79
   3   8  12   95.40    4.07
  -3  -8 -12  106.79    4.09
  -3  -8 -12   96.59    4.27
   3   8  12   83.80    3.92
  -3  -9   6   38.04    2.24
  -3  -9   6   51.15    3.22
  -3  -9   6   52.45    2.74
  -3  -9   6   49.55    3.04
  -3  -9   6   40.85    2.30
  -3  -9   6   51.83    3.29
  -3  -9   5   12.63    1.59
  -3  -9   5   12.60    1.86
  -3  -9   5   14.52    1.68
  -3  -9   5   15.00    2.02
  -3  -9   5   14.52    1.77
  -3  -9   5   15.22    2.04
  -3  -9   5   10.03    1.46
  -3  -9   5   12.42    1.88
  -3  -9   4  107.52    6.14
  -3  -9   4  100.09    5.30
  -3  -9   4   93.93    5.89
  -3  -9   4   96.89    5.26
  -3  -9   4   97.77    5.90
  -3  -9   4  107.97    5.74
  -3  -9   4   93.42    5.84
  -3  -9   4  100.13    5.30
  -3  -9   3    1.25    0.78
  -3  -9   3    1.77    0.82
  -3  -9   3    0.57    1.10
  -3  -9   3    2.52    1.17
  -3  -9   3    2.75    1.14
  -3  -9   3    2.13    1.11
  -3  -9   3    5.33    1.33
  -3  -9   3    2.62    1.17
  -3  -9   3    3.11    1.18
  -3  -9   2  295.17   11.78
  -3  -9   2  261.65   11.99
   3   9  -2  271.27   10.51
  -3  -9   2  283.78   11.70
  -3  -9   2  269.78   11.49
  -3  -9   2  271.73   10.69
  -3  -9   2  267.02   11.48
  -3  -9   2  258.26   11.67
  -3  -9   2  275.21   10.76
  -3  -9   1   58.50    4.60
  -3  -9   1   71.96    5.59
  -3  -9   1   66.40    5.14
  -3  -9   1   67.14    5.02
  -3  -9   1   69.81    4.97
  -3  -9   1   54.44    4.75
  -3  -9   1   66.90    5.07
  -3  -9   1   62.36    8.12
  -3  -9   0   53.24    4.20
  -3  -9   0   58.29    5.11
  -3  -9   0   59.81    5.00
  -3  -9   0   55.33    4.22
  -3  -9   0   55.30    4.21
  -3  -9   0   58.95    4.83
  -3  -9   0   59.69    8.27
  -3  -9   0   56.05    4.73
  -3  -9   0   64.89    4.88
  -3  -9  -1  183.20    8.71
  -3  -9  -1  195.51    9.55
  -3  -9  -1  166.15    9.27
  -3  -9  -1  172.58    8.64
  -3  -9  -1  187.19   15.12
  -3  -9  -1  191.54    9.45
  -3  -9  -2  203.92    9.68
  -3  -9  -2  194.19    9.90
  -3  -9  -2  196.26   10.03
  -3  -9  -3   32.97    6.32
  -3  -9  -3   34.68    6.36
  -3  -9  -3   38.39    4.00
  -3  -9  -3   32.63    3.62
   3   9   3   38.12    4.19
  -3  -9  -3   40.33    4.15
  -3  -9  -4  311.43   13.33
   3   9   4  307.47   18.57
   3   9   4  316.07   18.72
  -3  -9  -4  312.75   20.02
  -3  -9  -4  325.67   13.66
   3   9   4  299.09   12.39
  -3  -9  -4  323.38   12.43
  -3  -9  -4  299.47   20.29
  -3  -9  -4  336.33   13.53
   3   9   4  319.86   13.82
  -3  -9  -5    5.78    2.75
   3   9   5    7.04    1.94
   3   9   5    4.67    1.69
  -3  -9  -5    5.28    1.68
  -3  -9  -5    6.17    2.69
   3   9   5    7.21    2.87
   3   9   5    9.61    3.35
   3   9   6  227.49    9.65
   3   9   6  203.66   15.30
   3   9   6  220.05   15.77
  -3  -9  -6  190.42   15.95
   3   9   6  217.53   11.04
   3   9   6  217.21    9.69
   3   9   6  221.33   10.77
  -3  -9  -6  216.29   15.67
   3   9   6  202.04   10.82
  -3  -9  -6  224.60   10.18
  -3  -9  -6  221.84   10.79
  -3  -9  -7   52.08    4.19
  -3  -9  -7   51.89    3.79
   3   9   7   55.22    5.05
   3   9   7   53.72    4.87
  -3  -9  -8   65.13    4.27
   3   9   8   69.71    5.49
   3   9   8   63.69    5.14
   3   9   8   62.93    4.88
   3   9   9   39.25    3.83
   3   9   9   36.98    3.55
   3   9   9   32.01    3.17
   3   9   9   34.91    3.44
   3   9  10   54.01    3.94
   3   9  10   45.69    3.55
   3   9  10   52.27    3.56
   3   9  11  344.49   10.91
  -3  -9 -11  339.14   10.66
   3   9  12    1.80    0.45
  -3 -10   5   96.97    3.98
  -3 -10   5  100.02    4.28
  -3 -10   5   91.49    4.25
  -3 -10   5  104.83    4.49
  -3 -10   4   66.92    3.83
  -3 -10   4   70.14    4.00
  -3 -10   4   65.93    4.09
  -3 -10   4   70.62    4.16
  -3 -10   4   61.14    3.80
  -3 -10   3   23.13    2.58
  -3 -10   3   24.86    2.70
  -3 -10   3   29.34    2.70
  -3 -10   3   28.68    2.70
  -3 -10   3   23.46    2.47
  -3 -10   2  122.13    6.87
  -3 -10   2  120.09    6.41
  -3 -10   2  110.39    6.32
  -3 -10   2  121.89    6.23
  -3 -10   2  123.89    6.39
  -3 -10   2  118.31    6.19
  -3 -10   1    1.43    1.11
  -3 -10   1    0.24    0.74
  -3 -10   1    2.28    1.27
   3  10  -1    0.20    0.60
  -3 -10   1    2.47    1.13
  -3 -10   1    1.04    0.71
  -3 -10   1    0.41    0.59
  -3 -10   1    1.30    0.93
  -3 -10   1    0.70    0.79
  -3 -10   0   14.70    2.41
  -3 -10   0    7.45    1.76
  -3 -10   0    8.05    1.87
  -3 -10   0    8.13    1.81
   3  10   0    9.25    1.71
  -3 -10   0    7.76    1.83
  -3 -10   0    7.17    1.58
  -3 -10  -1   95.08    5.56
  -3 -10  -1  100.02    6.51
  -3 -10  -1   97.83    6.52
  -3 -10  -1   98.49    6.44
  -3 -10  -2   80.41    5.72
  -3 -10  -2   81.69    5.45
   3  10   2   78.28    5.73
  -3 -10  -2   80.64    5.92
  -3 -10  -3    0.31    1.14
  -3 -10  -3    0.27    0.64
  -3 -10  -3    1.25    1.17
   3  10   3    0.60    0.91
  -3 -10  -4   36.54    3.84
  -3 -10  -4   43.82    3.67
  -3 -10  -4   39.24    4.05
   3  10   4   33.15    3.86
   3  10   4   33.27    3.65
   3  10   5  139.09    7.67
   3  10   5  125.73    7.72
  -3 -10  -5  140.19    7.75
  -3 -10  -5  122.10    7.46
   3  10   5  130.11    7.91
  -3 -10  -6    0.23    0.73
   3  10   6   -0.32    1.08
   3  10   6   -0.60    0.86
   3  10   6    0.27    0.72
  -3 -10  -6    1.32    1.03
   3  10   6    0.65    0.78
  -3 -10  -7  123.39    6.43
   3  10   7  110.47    6.75
   3  10   7  120.19    6.62
   3  10   7  122.02    7.31
  -3 -10  -8    3.29    0.97
   3  10   8    3.92    1.30
   3  10   8    4.69    1.32
   3  10   8    5.82    1.47
   3  10   8    6.30    1.37
   3  10   9   13.23    1.93
   3  10   9   14.08    1.97
   3  10   9   11.31    1.57
   3  10  10  232.12    8.46
   3  10  10  224.42    8.29
   3  10  10  219.31    7.76
   3  10  11   35.66    2.14
  -3 -11   3   11.39    1.31
  -3 -11   3    8.29    0.91
  -3 -11   3   10.16    1.20
  -3 -11   3    9.93    1.30
  -3 -11   2    5.30    1.14
  -3 -11   2    4.00    0.90
   3  11  -2    3.73    0.82
  -3 -11   2    4.15    0.77
  -3 -11   1   24.23    2.53
  -3 -11   1   27.01    2.61
  -3 -11   1   27.52    2.40
  -3 -11   1   27.38    2.84
   3  11  -1   26.72    2.21
   3  11  -1   22.27    2.34
   3  11   0    0.54    0.55
  -3 -11   0   -0.41    0.62
  -3 -11   0   -0.23    0.67
  -3 -11   0    0.63    0.54
  -3 -11   0    1.61    0.96
   3  11   0   -0.17    0.56
  -3 -11  -1   24.01    2.82
   3  11   1   25.67    2.65
  -3 -11  -1   28.87    3.07
   3  11   1   22.56    2.47
  -3 -11  -2   55.84    4.28
   3  11   2   62.75    4.31
  -3 -11  -2   55.85    4.48
   3  11   2   46.61    3.76
  -3 -11  -3    0.22    0.61
   3  11   3    0.22    0.62
   3  11   3    0.87    0.70
  -3 -11  -4   29.45    3.24
   3  11   4   26.65    2.83
  -3 -11  -4   26.71    2.50
  -3 -11  -4   26.43    2.99
   3  11   4   31.56    3.31
   3  11   4   29.08    2.89
   3  11   5   64.03    4.72
   3  11   5   75.79    4.58
   3  11   5   64.22    4.31
  -3 -11  -5   58.01    4.53
  -3 -11  -5   62.54    4.42
   3  11   5   60.40    4.73
   3  11   6   14.79    2.12
   3  11   6   13.15    1.76
  -3 -11  -6   18.58    2.37
   3  11   6   18.86    2.11
  -3 -11  -6   13.64    1.78
   3  11   6   11.03    2.02
  -3 -11  -7   -0.34    0.69
   3  11   7    0.76    0.65
   3  11   7    0.15    0.47
  -3 -11  -7    0.58    0.62
   3  11   7    0.38    0.67
   3  11   7    0.22    0.68
  -3 -11  -7   -0.16    0.53
   3  11   8   88.05    4.44
   3  11   8   93.46    4.74
   3  11   8   88.84    4.91
  -3 -11  -8   85.22    4.15
   3  11   9   25.92    2.13
   3  11   9   29.75    2.26
   3  11   9   23.05    1.70
   3  11  10    3.55    0.62
  -3 -12   1   18.54    1.69
  -3 -12   0    2.13    0.69
  -3 -12   0    3.32    0.89
  -3 -12  -1    1.77    0.73
  -3 -12  -1    2.26    0.80
  -3 -12  -1    2.94    0.88
   3  12   1    3.12    0.81
   3  12   1    1.45    0.65
   3  12   2    1.75    0.77
  -3 -12  -2    2.29    0.95
  -3 -12  -2    1.62    0.71
  -3 -12  -2    1.91    0.86
  -3 -12  -2    0.73    0.71
   3  12   2    1.35    0.69
   3  12   3   93.72    4.87
  -3 -12  -3   91.37    4.37
   3  12   3   99.58    5.00
  -3 -12  -3   96.90    5.27
   3  12   4   39.82    3.22
  -3 -12  -4   40.91    3.26
   3  12   4   32.22    2.68
  -3 -12  -4   35.55    3.01
   3  12   4   36.33    2.81
  -3 -12  -4   36.55    2.94
   3  12   5   36.03    3.02
   3  12   5   31.25    2.17
  -3 -12  -5   36.33    2.98
   3  12   5   35.33    2.67
   3  12   5   39.16    2.79
  -3 -12  -5   37.52    2.95
  -3 -12  -5   41.55    2.86
  -3 -12  -5   38.60    3.10
  -3 -12  -6    0.58    0.52
  -3 -12  -6    0.13    0.52
  -3 -12  -6    1.26    0.68
  -3 -12  -6    0.53    0.37
   3  12   6    0.35    0.40
   3  12   6    0.10    0.32
   3  12   6    1.14    0.76
  -3 -12  -7   45.01    2.71
   3  12   7   49.75    2.99
   3  12   7   39.70    2.27
  -3 -12  -8    9.63    1.09
   3  12   8    8.57    0.98
  -3 -13  -2    4.59    0.67
  -3 -13  -3    8.94    0.98
  -3 -13  -3    8.27    0.90
   3  13   3   10.39    1.06
  -3 -13  -4  162.00    5.58
   3  13   4  168.70    5.57
  -3 -13  -5   20.85    1.50
   4 -12  -5    6.89    0.83
   4 -12  -5    5.53    0.71
   4 -12  -5    5.84    0.77
   4 -12  -5    5.74    0.78
   4 -12  -4    2.34    0.59
   4 -12  -4    2.73    0.60
   4 -12  -4    2.49    0.48
   4 -12  -3   63.56    2.91
   4 -12  -3   68.65    3.03
   4 -12  -3   70.00    3.08
   4 -12  -2   10.01    0.99
   4 -12  -2    8.70    0.93
   4 -11  -8   31.10    1.88
   4 -11  -7   43.03    2.40
   4 -11  -7   38.43    2.43
   4 -11  -7   43.56    2.58
   4 -11  -6   -0.14    0.50
   4 -11  -6    0.24    0.44
   4 -11  -6   -0.12    0.40
   4 -11  -6   -0.14    0.52
   4 -11  -6    0.53    0.43
   4 -11  -5   66.53    4.07
   4 -11  -5   63.19    3.52
   4 -11  -5   64.36    3.53
   4 -11  -5   63.41    3.92
   4 -11  -5   69.24    4.07
   4 -11  -5   59.16    3.88
   4 -11  -4   50.05    3.68
   4 -11  -4   53.37    3.49
   4 -11  -4   50.98    3.23
   4 -11  -4   46.26    3.50
   4 -11  -4   47.41    3.46
   4 -11  -4   56.03    3.79
   4 -11  -3    0.34    0.55
   4 -11  -3    0.19    0.70
   4 -11  -3    1.28    0.54
   4 -11  -3    0.36    0.64
   4 -11  -2   43.00    3.23
   4 -11  -2   35.33    2.69
   4 -11  -2   32.83    2.87
   4 -11  -2   33.76    2.57
   4 -11  -2   31.53    2.85
   4 -11  -2   36.18    3.00
   4 -11  -2   36.79    2.86
   4 -11  -2   37.94    2.99
   4 -11  -1    2.46    0.75
   4 -11  -1    2.79    0.75
   4 -11  -1    2.47    0.78
   4 -11  -1    3.27    0.88
   4 -11  -1    2.75    0.93
   4 -11  -1    1.27    0.67
   4 -11   0   68.00    3.75
   4 -11   0   72.37    3.87
   4 -11   1   11.36    1.30
   4 -10 -10  180.27    5.67
  -4  10   9    0.11    0.38
   4 -10  -9    0.58    0.53
   4 -10  -9   -0.09    0.33
   4 -10  -8    0.85    0.50
   4 -10  -8    1.74    0.75
   4 -10  -7    8.20    1.39
   4 -10  -7    8.30    1.48
   4 -10  -7    4.22    0.89
   4 -10  -7    7.23    1.20
   4 -10  -7    8.91    1.35
   4 -10  -7   11.14    1.54
   4 -10  -7    7.55    1.42
   4 -10  -6  101.20    5.59
   4 -10  -6  102.98    5.61
   4 -10  -6   93.21    5.43
   4 -10  -6   82.24    4.55
   4 -10  -6   93.43    4.64
   4 -10  -6  101.05    5.45
   4 -10  -6   90.16    5.29
   4 -10  -6   89.89    5.37
   4 -10  -5    5.34    1.38
   4 -10  -5    6.98    1.59
   4 -10  -5    5.41    1.44
   4 -10  -5    7.46    1.40
   4 -10  -5    8.02    1.52
   4 -10  -5    6.52    1.44
   4 -10  -5    6.93    1.57
   4 -10  -5    5.90    1.44
   4 -10  -4   14.21    2.17
   4 -10  -4   12.45    1.94
   4 -10  -4   18.30    2.49
   4 -10  -4   15.69    1.86
   4 -10  -4   16.78    2.08
   4 -10  -4   16.56    2.26
   4 -10  -4   15.53    2.41
   4 -10  -4   14.31    2.29
   4 -10  -4   17.79    2.51
   4 -10  -3  121.43    6.29
   4 -10  -3  123.56    6.93
   4 -10  -3  122.72    6.19
   4 -10  -3  122.48    7.15
   4 -10  -3  131.07    7.07
   4 -10  -3  127.47    6.28
   4 -10  -2    3.95    1.43
   4 -10  -2    4.30    1.18
   4 -10  -2    4.37    1.42
   4 -10  -2    6.14    1.41
   4 -10  -2    2.89    1.24
   4 -10  -2    5.97    1.47
   4 -10  -2    5.76    1.24
   4 -10  -2    7.41    1.72
   4 -10  -1    1.41    0.88
   4 -10  -1    0.87    0.70
   4 -10  -1    0.25    0.72
   4 -10  -1    1.92    1.07
   4 -10  -1    0.45    0.77
   4 -10  -1    2.10    0.98
   4 -10  -1   -0.26    0.92
   4 -10   0   35.23    3.32
   4 -10   0   34.93    3.32
   4 -10   0   35.32    2.83
   4 -10   0   43.06    3.51
   4 -10   0   35.53    3.09
   4 -10   0   39.85    3.47
   4 -10   0   39.12    3.54
   4 -10   0   43.45    3.34
   4 -10   1    1.91    0.86
   4 -10   1    2.27    1.05
   4 -10   1    1.45    0.89
   4 -10   1    1.72    0.87
   4 -10   2   80.36    4.48
   4 -10   2   85.86    4.61
  -4   9  11   10.12    0.93
  -4   9  10    2.21    0.74
   4  -9 -10    1.54    0.46
   4  -9 -10    2.19    0.74
  -4   9   9   29.19    2.08
   4  -9  -9   33.96    2.87
   4  -9  -9   31.81    2.51
   4  -9  -8    5.63    1.09
   4  -9  -8    7.12    1.43
   4  -9  -7   73.12    4.64
   4  -9  -7   69.61    4.48
   4  -9  -7   61.84    4.24
   4  -9  -7   60.59    4.02
   4  -9  -7   59.69    3.68
   4  -9  -7   65.63    4.66
   4  -9  -6   41.09    3.20
   4  -9  -6   40.85    3.79
   4  -9  -6   40.24    3.82
   4  -9  -6   36.62    3.59
   4  -9  -6   40.29    3.25
   4  -9  -6   46.26    3.88
   4  -9  -6   40.47    3.80
   4  -9  -5   75.17    4.75
   4  -9  -5   68.13    5.29
   4  -9  -5   84.73    5.78
   4  -9  -5   68.53    5.34
   4  -9  -5   66.89    4.83
   4  -9  -5   82.23    5.69
   4  -9  -5   65.15    4.70
   4  -9  -5   70.50    5.28
   4  -9  -5   70.92    5.34
   4  -9  -4   79.01    5.04
   4  -9  -4   78.82    5.82
   4  -9  -4   76.12    4.85
   4  -9  -4   71.15    5.47
   4  -9  -4   75.98    5.78
   4  -9  -4   73.54    4.73
   4  -9  -4   92.90    6.30
   4  -9  -4   69.79    5.27
   4  -9  -4   74.72    5.64
   4  -9  -4   76.01    5.42
   4  -9  -3  188.90    8.58
   4  -9  -3  178.33    9.55
   4  -9  -3  169.91    9.05
   4  -9  -3  186.35    8.78
   4  -9  -3  191.77    9.07
   4  -9  -3  175.10    9.38
   4  -9  -3  197.87   10.05
   4  -9  -3  188.49    9.56
   4  -9  -3  194.08    9.93
   4  -9  -2    0.28    0.79
   4  -9  -2    1.48    0.92
   4  -9  -2    0.66    1.01
   4  -9  -2    1.86    1.11
   4  -9  -2    1.60    1.14
   4  -9  -1  206.83   10.28
   4  -9  -1  213.11    9.05
   4  -9  -1  202.79    9.90
   4  -9  -1  197.61    8.80
   4  -9  -1  196.47    9.82
   4  -9  -1  194.06    9.95
   4  -9  -1  218.85   10.58
   4  -9  -1  217.68   10.59
   4  -9   0   99.81    6.48
   4  -9   0   97.89    5.40
   4  -9   0  100.43    6.28
   4  -9   0  100.67    5.61
   4  -9   0  112.33    6.90
   4  -9   0  117.16    6.85
   4  -9   0  101.16    6.63
   4  -9   0  108.03    6.87
   4  -9   1    1.69    1.01
   4  -9   1    0.58    0.77
   4  -9   1    0.51    0.68
   4  -9   1    0.49    0.75
   4  -9   1    0.90    0.91
   4  -9   1    1.10    0.89
   4  -9   1    1.28    0.91
   4  -9   1    1.29    1.01
   4  -9   1   -0.28    0.87
   4  -9   1    0.28    0.90
   4  -9   1    1.39    0.87
   4  -9   1    0.17    0.71
   4  -9   2   19.74    2.46
   4  -9   2   29.80    3.19
   4  -9   2   26.43    2.82
   4  -9   2   31.41    3.31
   4  -9   2   25.66    2.82
   4  -9   2   28.82    3.11
   4  -9   2   20.00    2.57
   4  -9   3   11.28    1.69
   4  -9   3    9.53    1.66
   4  -9   3    8.97    1.59
   4  -9   3   10.52    1.86
   4  -9   3    9.83    1.63
  -4   8  11    0.67    0.51
  -4   8  11    0.58    0.33
   4  -8 -11    0.47    0.40
  -4   8  10    2.92    1.02
  -4   8  10    4.67    0.96
   4  -8 -10    3.85    0.83
  -4   8   9  286.76   10.41
   4  -8  -9  289.45   10.57
   4  -8  -8  278.69   10.98
   4  -8  -8  260.90    9.90
  -4   8   8  270.36   10.36
   4  -8  -7  133.11    6.11
   4  -8  -7  130.84    6.89
   4  -8  -7  132.24    6.96
   4  -8  -7  124.00    6.49
   4  -8  -7  133.63    6.90
  -4   8   7  127.37    6.52
   4  -8  -7  146.43    7.61
   4  -8  -6    3.68    1.34
   4  -8  -6    5.44    1.26
   4  -8  -6    5.29    1.45
   4  -8  -6    6.63    1.64
   4  -8  -6    7.79    1.77
   4  -8  -6    6.22    1.37
   4  -8  -6    4.96    1.51
   4  -8  -5  256.12   11.57
   4  -8  -5  238.97   11.15
   4  -8  -5  242.46   11.23
   4  -8  -5  240.02   11.18
   4  -8  -5  238.35   10.49
  -4   8   5  222.82   14.64
  -4   8   5  240.13   15.11
   4  -8  -5  257.55   11.42
   4  -8  -5  240.39   10.06
   4  -8  -4  453.78   15.77
   4  -8  -4  469.98   17.59
   4  -8  -4  444.06   17.17
   4  -8  -4  445.45   16.96
   4  -8  -4  467.49   15.56
  -4   8   4  408.51   20.37
  -4   8   4  428.12   20.76
   4  -8  -4  435.50   16.83
   4  -8  -4  418.27   16.77
   4  -8  -4  453.21   17.32
   4  -8  -4  434.98   16.53
   4  -8  -3  184.12    9.81
   4  -8  -3  186.68    9.92
   4  -8  -3  180.61    9.20
   4  -8  -3  167.49    9.26
   4  -8  -3  182.94    9.78
   4  -8  -3  177.27    9.38
   4  -8  -3  162.15    8.21
   4  -8  -3  176.13    8.56
   4  -8  -3  176.10    7.97
   4  -8  -3  170.30    8.39
   4  -8  -3  162.34    9.25
   4  -8  -3  164.95    9.07
   4  -8  -2   26.11    2.16
   4  -8  -2   23.77    3.23
   4  -8  -2   25.17    3.37
   4  -8  -2   26.57    3.18
   4  -8  -2   23.21    3.23
   4  -8  -2   26.72    3.39
   4  -8  -2   26.03    3.12
   4  -8  -2   31.11    2.89
   4  -8  -2   32.10    3.66
   4  -8  -2   24.54    2.71
   4  -8  -1   26.18    2.61
   4  -8  -1   24.79    3.20
   4  -8  -1   27.03    2.36
   4  -8  -1   22.52    3.27
   4  -8  -1   31.15    3.34
   4  -8  -1   22.03    2.98
   4  -8  -1   27.21    3.48
   4  -8  -1   24.59    2.55
   4  -8  -1   35.45    4.00
   4  -8  -1   22.75    3.30
   4  -8  -1   24.62    2.85
   4  -8   0   17.27    2.64
   4  -8   0   18.44    2.84
   4  -8   0   14.37    1.87
   4  -8   0   12.78    2.39
   4  -8   0   17.45    1.99
   4  -8   0   22.44    3.06
   4  -8   0   16.50    2.58
   4  -8   0   12.56    2.07
   4  -8   0   15.48    1.90
   4  -8   0   12.54    2.31
   4  -8   0   15.89    2.64
   4  -8   0   16.20    2.74
   4  -8   0   14.77    2.69
   4  -8   0   15.27    2.21
   4  -8   1   31.23    2.71
   4  -8   1   30.91    3.68
   4  -8   1   24.90    3.13
   4  -8   1   30.07    2.93
   4  -8   1   29.93    3.35
   4  -8   1   27.63    3.37
   4  -8   1   32.35    3.59
   4  -8   1   25.33    3.39
   4  -8   1   26.68    3.43
   4  -8   1   28.99    3.37
   4  -8   1   31.49    3.73
   4  -8   1   29.91    3.16
   4  -8   1   29.27    3.43
   4  -8   1   30.24    2.89
   4  -8   1   30.07    2.76
   4  -8   1   23.90    3.31
   4  -8   1   30.14    2.60
   4  -8   2    8.45    1.86
   4  -8   2    7.21    1.83
   4  -8   2    8.94    1.38
   4  -8   2    8.52    1.97
   4  -8   2    8.63    1.56
   4  -8   2    9.24    1.55
   4  -8   2    7.30    1.42
   4  -8   2    6.97    1.63
   4  -8   2   12.23    2.15
   4  -8   2   12.74    2.06
   4  -8   2   14.17    1.83
   4  -8   2    6.07    1.74
   4  -8   2    8.40    2.01
   4  -8   2    8.71    1.98
   4  -8   2   11.71    2.22
   4  -8   2    9.62    1.91
   4  -8   2   10.52    1.85
   4  -8   3  368.92   12.52
   4  -8   3  343.76   14.50
   4  -8   3  389.05   14.17
   4  -8   3  381.39   13.71
   4  -8   3  373.27   13.69
   4  -8   3  389.03   13.05
   4  -8   3  365.82   14.04
   4  -8   3  390.18   14.37
   4  -8   3  377.40   14.22
   4  -8   4   46.17    3.28
   4  -8   4   42.93    3.39
   4  -8   4   42.38    3.90
   4  -8   4   42.92    3.42
   4  -8   5   52.86    3.26
   4  -8   5   53.07    3.41
   4  -8   5   49.17    3.77
   4  -8   6   94.97    4.70
   4  -8   6   94.13    4.08
  -4   7  12   22.33    1.54
  -4   7  11    0.43    0.40
  -4   7  11    0.38    0.51
  -4   7  10   89.50    4.67
   4  -7 -10   91.68    4.44
  -4   7  10   91.30    4.99
  -4   7  10   88.06    5.28
  -4   7   9   78.98    4.61
   4  -7  -9   75.97    4.70
  -4   7   9   66.43    4.58
  -4   7   8  226.06    9.42
  -4   7   8  230.09    9.99
   4  -7  -7    0.68    0.58
   4  -7  -7    1.37    0.85
   4  -7  -7    0.24    0.67
  -4   7   7    2.23    1.60
  -4   7   7    0.74    1.39
  -4   7   7    1.95    0.95
   4  -7  -7    1.69    0.90
   4  -7  -7    2.72    1.17
   4  -7  -6  144.38    6.80
   4  -7  -6  119.11    7.08
  -4   7   6  129.35   11.27
  -4   7   6  152.24   12.14
   4  -7  -6  134.87    7.63
   4  -7  -6  134.01    7.57
   4  -7  -6  126.24    7.23
   4  -7  -6  136.76    7.42
   4  -7  -5  403.40   14.53
   4  -7  -5  426.46   16.05
  -4   7   5  428.68   21.48
  -4   7   5  423.10   21.51
   4  -7  -5  420.03   15.95
   4  -7  -5  419.67   16.22
   4  -7  -5  404.14   16.53
   4  -7  -5  413.93   15.78
   4  -7  -5  406.04   15.80
   4  -7  -5  415.10   15.19
   4  -7  -4  258.58   10.92
   4  -7  -4  284.46   12.59
   4  -7  -4  282.39   12.34
  -4   7   4  283.73   16.34
  -4   7   4  297.25   16.55
   4  -7  -4  267.46   11.95
   4  -7  -4  272.14   12.08
   4  -7  -4  267.16   12.19
   4  -7  -4  270.89   11.82
   4  -7  -3    1.70    0.98
   4  -7  -3    2.26    1.20
   4  -7  -3    0.99    1.51
   4  -7  -3    0.33    0.72
   4  -7  -3    4.41    1.46
   4  -7  -3    1.86    1.21
  -4   7   3   -0.57    1.22
  -4   7   3    0.57    0.88
   4  -7  -3   -0.24    0.84
   4  -7  -3    5.67    1.41
   4  -7  -3    0.30    0.57
   4  -7  -3   -0.74    1.38
   4  -7  -3    5.21    1.55
   4  -7  -3   -0.30    0.73
   4  -7  -3    0.99    1.07
   4  -7  -2   89.89    5.78
   4  -7  -2  100.36   11.40
   4  -7  -2   98.71    6.81
   4  -7  -2  109.07    7.03
   4  -7  -2  107.96    5.94
   4  -7  -2   89.81    6.06
   4  -7  -2   99.82    4.73
   4  -7  -2  111.29    7.14
   4  -7  -2   97.32    6.66
   4  -7  -2   89.15    6.17
   4  -7  -2  102.55    6.66
   4  -7  -2   87.59    9.37
   4  -7  -2  115.04    7.22
   4  -7  -2  104.43    6.19
   4  -7  -1    2.42    1.13
   4  -7  -1   -0.73    1.58
   4  -7  -1    0.63    0.97
   4  -7  -1    1.33    1.13
   4  -7  -1    0.67    0.96
   4  -7  -1    4.27    1.46
   4  -7  -1    1.01    1.88
   4  -7  -1    0.85    0.86
   4  -7  -1    0.33    0.56
   4  -7  -1    1.14    0.85
   4  -7  -1    3.56    1.36
   4  -7  -1    1.32    1.01
   4  -7  -1    1.86    1.11
   4  -7  -1    1.25    0.68
   4  -7  -1    0.83    0.85
   4  -7  -1    0.95    0.64
   4  -7  -1    0.96    0.90
   4  -7  -1    0.85    0.76
   4  -7  -1    1.43    1.07
   4  -7  -1    1.18    0.96
   4  -7   0  454.50   15.08
   4  -7   0  447.78   16.94
   4  -7   0  448.78   17.06
   4  -7   0  420.71   16.72
   4  -7   0  453.52   16.12
   4  -7   0  431.85   14.15
   4  -7   0  446.00   17.04
   4  -7   0  419.58   14.81
   4  -7   0  448.94   14.49
   4  -7   0  469.61   15.82
   4  -7   0  431.03   16.90
   4  -7   0  434.77   17.08
   4  -7   0  431.26   16.40
   4  -7   0  460.27   17.20
   4  -7   0  453.07   14.62
   4  -7   0  432.76   16.36
   4  -7   0  448.08   15.77
   4  -7   0  440.37   16.97
   4  -7   0  440.35   15.54
   4  -7   1   47.47    3.59
   4  -7   1   50.57    3.71
   4  -7   1   47.29    4.56
   4  -7   1   46.39    4.37
   4  -7   1   48.92    3.14
   4  -7   1   48.57    4.02
   4  -7   1   54.31    4.71
   4  -7   1   45.33    3.30
   4  -7   1   47.39    3.49
   4  -7   1   43.22    4.27
   4  -7   1   49.77    3.61
   4  -7   1   48.79    4.04
   4  -7   1   37.65    4.14
   4  -7   1   50.80    4.67
   4  -7   1   41.88    4.31
   4  -7   1   58.01    4.74
   4  -7   1   61.85    5.24
   4  -7   1   51.62    3.74
   4  -7   1   45.55    4.56
   4  -7   1   46.14    4.30
   4  -7   1   46.12    4.00
   4  -7   1   45.15    3.73
   4  -7   2  315.83   11.66
   4  -7   2  300.18   11.20
   4  -7   2  319.75   13.39
   4  -7   2  322.52   13.77
   4  -7   2  308.04   12.61
   4  -7   2  309.21   11.43
   4  -7   2  316.79   11.69
   4  -7   2  303.67   12.83
   4  -7   2  316.78   12.53
   4  -7   2  312.32   12.75
   4  -7   2  286.68   10.55
   4  -7   2  328.50   11.54
   4  -7   2  317.93   13.82
   4  -7   2  328.59   12.50
   4  -7   2  311.32   10.96
   4  -7   2  323.39   10.79
   4  -7   2  281.67   11.51
   4  -7   2  307.95   12.65
   4  -7   2  308.11   13.17
   4  -7   2  299.65   12.80
   4  -7   2  312.57   12.96
   4  -7   2  328.14   13.67
   4  -7   3  179.74    8.95
   4  -7   3  172.61    8.52
   4  -7   3  169.85    8.00
   4  -7   3  171.97    6.83
   4  -7   3  169.60    7.41
   4  -7   3  167.83    8.68
   4  -7   3  186.12    8.13
   4  -7   3  167.71    8.20
   4  -7   3  183.40    7.33
   4  -7   3  179.33    7.34
   4  -7   3  175.07    7.72
   4  -7   3  180.89    9.11
   4  -7   3  174.20    9.02
   4  -7   3  174.59    8.89
   4  -7   4   74.99    5.29
   4  -7   4   78.99    5.32
   4  -7   4   88.30    4.61
   4  -7   4   77.20    4.42
   4  -7   4   85.31    4.51
   4  -7   4   85.42    4.93
   4  -7   4   82.08    5.50
   4  -7   4   87.74    5.52
   4  -7   4   75.09    5.78
   4  -7   4   84.73    4.73
   4  -7   4   86.30    6.21
   4  -7   4   82.41    5.79
   4  -7   4   83.57    4.50
   4  -7   4   80.19    4.97
   4  -7   4   74.72    4.07
   4  -7   5  234.82    8.55
   4  -7   5  237.46    9.30
   4  -7   5  224.50    8.11
   4  -7   5  235.93    8.92
   4  -7   5  228.39    9.60
   4  -7   5  229.57   10.46
   4  -7   5  243.29    8.84
   4  -7   5  224.03    9.46
   4  -7   5  225.15   10.52
   4  -7   6   10.60    1.53
   4  -7   6    6.76    1.15
   4  -7   6    7.72    1.67
   4  -7   6    5.78    1.33
   4  -7   6    7.02    1.34
   4  -7   7   15.48    1.58
   4  -7   7   14.70    1.73
   4  -7   7   11.65    1.41
   4  -7   8   15.35    1.13
  -4   6  12   18.22    1.57
  -4   6  12   15.30    1.45
  -4   6  12   15.98    1.42
  -4   6  11   47.27    3.29
   4  -6 -11   48.44    3.46
  -4   6  11   43.98    3.11
  -4   6  10    1.51    0.84
   4  -6 -10   -0.23    0.69
  -4   6  10    0.80    0.75
   4  -6  -9    2.33    1.08
   4  -6  -9    0.40    0.61
  -4   6   9    1.15    0.74
  -4   6   9    1.01    0.98
  -4   6   8    8.79    1.84
   4  -6  -8   14.22    2.28
   4  -6  -8   10.36    1.88
   4  -6  -8   16.10    2.26
  -4   6   8   14.09    3.68
  -4   6   8   11.95    3.43
  -4   6   8   12.41    2.00
  -4   6   7   11.74    1.91
   4  -6  -7   12.76    2.00
   4  -6  -7    6.69    1.61
  -4   6   7    9.71    1.89
  -4   6   7   11.17    3.42
  -4   6   7    6.04    2.71
   4  -6  -7    9.24    1.85
   4  -6  -7   10.33    1.79
  -4   6   6   32.61    3.25
  -4   6   6   26.55    4.89
   4  -6  -6   34.83    3.52
   4  -6  -6   35.01    3.37
   4  -6  -6   31.82    3.25
   4  -6  -6   33.96    3.49
   4  -6  -6   26.96    3.21
   4  -6  -6   25.43    2.94
   4  -6  -6   27.93    2.76
   4  -6  -5   37.65    3.84
   4  -6  -5   34.52    3.57
   4  -6  -5   38.72    3.77
   4  -6  -5   28.52    3.12
   4  -6  -5   23.70    4.51
   4  -6  -5   38.35    3.71
   4  -6  -5   32.24    3.13
   4  -6  -5   36.14    3.56
  -4   6   5   34.98    5.55
  -4   6   5   45.07    6.34
  -4   6   4  590.44   26.08
  -4   6   4  640.72   26.52
   4  -6  -4  604.76   19.97
   4  -6  -4  620.41   21.18
   4  -6  -4  641.09   21.66
   4  -6  -4  607.44   20.37
   4  -6  -4  593.77   20.62
   4  -6  -4  604.17   20.28
   4  -6  -4  620.82   27.24
   4  -6  -4  605.32   20.42
   4  -6  -4  597.88   20.57
   4  -6  -4  575.63   19.43
  -4   6   3  199.86   12.75
  -4   6   3  188.96   12.36
   4  -6  -3  176.76    8.60
   4  -6  -3  186.72    9.57
   4  -6  -3  200.48    9.95
   4  -6  -3  192.76    9.33
   4  -6  -3  220.98   16.24
   4  -6  -3  188.36    9.55
   4  -6  -3  216.55    9.82
   4  -6  -3  187.60    9.33
   4  -6  -3  191.04   13.70
   4  -6  -3  196.00    9.28
   4  -6  -3  189.26    8.72
   4  -6  -3  201.68    9.68
   4  -6  -2   48.12    3.92
   4  -6  -2   49.88    4.52
   4  -6  -2   50.56    4.44
   4  -6  -2   54.10    7.87
   4  -6  -2   55.28    4.22
   4  -6  -2   43.84    3.60
   4  -6  -2   54.86    4.69
   4  -6  -2   49.61    4.41
   4  -6  -2   43.48    6.36
   4  -6  -2   42.52    3.96
   4  -6  -2   53.87    3.61
   4  -6  -2   48.85    4.28
  -4   6   2   50.44    5.78
  -4   6   2   53.54    5.88
   4  -6  -1  690.38   22.52
   4  -6  -1  705.22   20.18
   4  -6  -1  672.95   21.08
   4  -6  -1  676.29   22.00
   4  -6  -1  717.70   21.62
   4  -6  -1  677.46   22.27
   4  -6  -1  686.44   20.32
   4  -6  -1  681.95   21.07
   4  -6  -1  728.96   23.34
   4  -6  -1  687.43   22.88
   4  -6  -1  670.34   21.71
   4  -6  -1  667.32   22.37
   4  -6  -1  689.79   22.13
   4  -6  -1  701.03   23.10
   4  -6  -1  670.28   22.57
   4  -6  -1  693.18   22.40
   4  -6  -1  698.75   20.67
   4  -6  -1  680.82   22.67
  -4   6   1  670.02   25.09
  -4   6   1  705.50   25.35
   4  -6   0   40.22    4.04
   4  -6   0   37.93    3.62
   4  -6   0   36.38    3.88
   4  -6   0   31.55    3.53
   4  -6   0   37.37    5.80
   4  -6   0   42.63    3.21
   4  -6   0   36.18    3.26
   4  -6   0   37.32    3.85
   4  -6   0   36.74    3.83
   4  -6   0   35.50    2.98
   4  -6   0   27.03    3.15
   4  -6   0   40.38    3.95
   4  -6   0   39.31    3.05
   4  -6   0   34.11    3.51
   4  -6   0   37.13    3.29
[truncated: 374,994 more chars]
